# Supplementary material for: The destiny of the resistance/susceptibility against GCRV is controlled by epigenetic mechanisms in CIK cells
Source: Sci Rep. 2017 Jul 3;7:4551. doi: 10.1038/s41598-017-03990-5 (PMC5495752; doi:10.1038/s41598-017-03990-5)
Supplement: Supplementary file 2 — Dataset 1 [file 41598_2017_3990_MOESM2_ESM.xls]

## Sheet: RNA-down Methylation-up
id	R2_count	S3_count	R2_fpkm	S3_fpkm	log2(FC)	Pvalue	FDR	significant	Symbol	Description	Pathway	GO Component	GO Function	GO Process
CI01000016_08817749_08824067	14	5	7.72	2.22	-1.79804	0.0192663	0.0417382	yes	CI01000016_08817749_08824067	PREDICTED: tumor necrosis factor receptor superfamily member 4-like [Danio rerio]	ko04060//Cytokine-cytokine receptor interaction	-	-	-
CI01000018_01815173_01819759	39	18	21.09	7.85	-1.42579	0.00059507	0.00162331	yes	CI01000018_01815173_01819759	PREDICTED: mitochondrial import inner membrane translocase subunit Tim21 [Danio rerio]	-	GO:0031224//intrinsic component of membrane;GO:0005743//mitochondrial inner membrane	-	GO:0010257//NADH dehydrogenase complex assembly;GO:0006626//protein targeting to mitochondrion;GO:0008535//respiratory chain complex IV assembly
CI01000024_08269216_08269782	116	54	132.05	49.31	-1.42113	1.85e-09	8.07e-09	yes	CI01000024_08269216_08269782	mediator of RNA polymerase II transcription subunit 8 [Danio rerio]	-	-	-	-
CI01000030_03273527_03314595	64	30	11.51	4.36	-1.40049	8.45e-06	2.83e-05	yes	CI01000030_03273527_03314595	CUGBP Elav-like family member 5 [Danio rerio]	-	-	-	-
CI01000030_07494612_07513546	14	4	0.74	0.17	-2.12199	0.00756354	0.0175606	yes	CI01000030_07494612_07513546	CD80-like protein [Oncorhynchus mykiss]	-	-	-	-
CI01000046_03953528_03957334	175	100	110.46	50.84	-1.11949	8.54e-10	3.81e-09	yes	CI01000046_03953528_03957334	28 kDa heat- and acid-stable phosphoprotein [Danio rerio]	-	-	GO:0003723//RNA binding	GO:0007154//cell communication
CI01000052_01896445_01921839	45	1	4.77	0.09	-5.72792	7.52e-15	4.41e-14	yes	CI01000052_01896445_01921839	S-adenosylhomocysteine hydrolase-like 1 [Danio rerio] S-腺苷高半胱氨酸水解酶类似物1	ko01100//Metabolic pathways;ko00270//Cysteine and methionine metabolism	-	-	-
CI01000054_04411682_04448848	910	343	4.17	1.27	-1.71522	2.96e-83	7.85e-82	yes	CI01000054_04411682_04448848	PREDICTED: titin isoform X2 [Danio rerio]	-	-	-	-
CI01000072_02390649_02398813	17	5	2.14	0.51	-2.06904	0.00436394	0.0104883	yes	CI01000072_02390649_02398813	PREDICTED: abhydrolase domain-containing protein 15-like [Danio rerio]	-	-	-	-
CI01000075_00252158_00255198	77	45	81.92	38.42	-1.09236	6.42e-05	0.000196389	yes	CI01000075_00252158_00255198	tropomyosin alpha-4 chain [Danio rerio]	ko05414//Dilated cardiomyopathy;ko05410//Hypertrophic cardiomyopathy (HCM);ko04260//Cardiac muscle contraction	-	-	-
CI01000080_03415530_03418635	140	82	28.38	13.44	-1.07834	8.29e-08	3.26e-07	yes	CI01000080_03415530_03418635	PREDICTED: transcription cofactor vestigial-like protein 3-like [Danio rerio]	-	-	-	-
CI01000127_01928006_01930447	47	24	14.12	5.83	-1.27617	0.000547159	0.00149985	yes	CI01000127_01928006_01930447	PREDICTED: transmembrane protein 248-like [Maylandia zebra]	-	-	-	-
CI01000132_00048576_00056825	757	456	109.71	53.46	-1.03716	6.65e-33	7.25e-32	yes	CI01000132_00048576_00056825	PREDICTED: dol-P-Man:Man(7)GlcNAc(2)-PP-Dol alpha-1,6-mannosyltransferase-like [Oryzias latipes]	ko01100//Metabolic pathways;ko00510//N-Glycan biosynthesis	-	GO:0016740//transferase activity	-
CI01000146_01710295_01711727	35	18	6.01	2.5	-1.26544	0.00388515	0.00946605	yes	CI01000146_01710295_01711727	PREDICTED: fibromodulin isoform X1 [Danio rerio]	-	GO:0031012//extracellular matrix;GO:0044421	-	-
CI01000278_00034646_00036813	777	401	103.5	43.22	-1.25986	9.78e-46	1.43e-44	yes	CI01000278_00034646_00036813	PREDICTED: endonuclease G, mitochondrial-like [Danio rerio]	ko04210//Apoptosis	-	-	-
CI01000310_00717405_00718485	554	289	98.03	41.36	-1.24499	9.96e-33	1.08e-31	yes	CI01000310_00717405_00718485	PREDICTED: B2 bradykinin receptor-like [Danio rerio] B2血管舒缓激肽受体类似物	ko04080//Neuroactive ligand-receptor interaction;ko04810//Regulation of actin cytoskeleton;ko04020//Calcium signaling pathway;ko05142//Chagas disease (American trypanosomiasis);ko04610//Complement and coagulation cascades;ko04961//Endocrine and other factor-regulated calcium reabsorption	GO:0016020//membrane	GO:0005515//protein binding;GO:0004930//G-protein coupled receptor activity	GO:0007165//signal transduction;GO:0006950//response to stress;GO:0050880//regulation of blood vessel size

## Sheet: RNA-down miRNA-up
id	R2_count	S3_count	R2_fpkm	S3_fpkm	log2(FC)	Pvalue	FDR	significant	Symbol	Description	Pathway	GO Component	GO Function	GO Process
CI01000002_01474926_01477596	89	54	23.23	11.39	-1.02822	4e-05	0.000124741	yes	CI01000002_01474926_01477596	neurotrophin-7 precursor [Danio rerio]	ko04010//MAPK signaling pathway;ko04722//Neurotrophin signaling pathway;ko04210//Apoptosis	-	-	-
CI01000035_00018796_00020662	13	2	1.43	0.18	-2.98995	0.00419502	0.0101181	yes	CI01000035_00018796_00020662	78 kDa glucose-regulated protein like protein [Myotis davidii]	ko04010//MAPK signaling pathway;ko04144//Endocytosis;ko05164//Influenza A;ko04141//Protein processing in endoplasmic reticulum;ko05145//Toxoplasmosis;ko05162//Measles;ko03040//Spliceosome;ko04612//Antigen processing and presentation;ko05020//Prion diseases	-	-	-
CI01000146_01716616_01723347	13	4	2.31	0.58	-1.99377	0.0127622	0.028531	yes	CI01000146_01716616_01723347	mitogen-activated protein kinase-activated protein kinase 2b [Danio rerio]	ko04010//MAPK signaling pathway;ko04722//Neurotrophin signaling pathway;ko04370//VEGF signaling pathway	GO:0043231//intracellular membrane-bounded organelle	GO:0032550;GO:0004672//protein kinase activity	GO:0071363//cellular response to growth factor stimulus;GO:0043583//ear development;GO:0006907//pinocytosis;GO:0007169//transmembrane receptor protein tyrosine kinase signaling pathway;GO:0001817//regulation of cytokine production;GO:0048255//mRNA stabilization;GO:0006468//protein phosphorylation;GO:0000077//DNA damage checkpoint;GO:0002221//pattern recognition receptor signaling pathway;GO:00022…
CI01111733_00002385_00003170	18	4	5.01	0.9	-2.47681	0.000491667	0.00135834	yes	CI01111733_00002385_00003170	hsp70 protein [Cyprinus carpio]	ko04010//MAPK signaling pathway;ko04144//Endocytosis;ko05164//Influenza A;ko04141//Protein processing in endoplasmic reticulum;ko05145//Toxoplasmosis;ko05162//Measles;ko03040//Spliceosome;ko04612//Antigen processing and presentation;ko05020//Prion diseases	-	GO:0032550	GO:0050896//response to stimulus
CI01000046_00399845_00400761	231	83	67.43	19.57	-1.78475	2.28e-24	1.97e-23	yes	CI01000046_00399845_00400761	protein sprouty homolog 1 [Danio rerio]	ko04630//Jak-STAT signaling pathway	-	-	GO:0007275//multicellular organismal development;GO:0019220//regulation of phosphate metabolic process
CI01000311_02035593_02036732	405	221	66.8	29.48	-1.18011	6.56e-23	5.38e-22	yes	CI01000311_02035593_02036732	suppressor of cytokine signaling 4 [Danio rerio]	ko04910//Insulin signaling pathway;ko04630//Jak-STAT signaling pathway;ko04930//Type II diabetes mellitus	-	-	GO:0006464//cellular protein modification process;GO:0007165//signal transduction
CI01000339_06867675_06873093	8	0	5.41	0.001	-12.4014	0.00391328	0.0094937	yes	CI01000339_06867675_06873093	actin related protein 2/3 complex, subunit 5-like [Danio rerio]	ko04810//Regulation of actin cytoskeleton;ko05130//Pathogenic Escherichia coli infection;ko04666//Fc gamma R-mediated phagocytosis;ko05100//Bacterial invasion of epithelial cells;ko05131//Shigellosis	GO:0043232	-	GO:0008064//regulation of actin polymerization or depolymerization
CI01000228_00404742_00408753	594	228	296.58	91.79	-1.69201	7.16e-55	1.25e-53	yes	CI01000228_00404742_00408753	MARCKS-like 1a [Danio rerio]	ko04666//Fc gamma R-mediated phagocytosis;ko05140//Leishmaniasis	-	-	-
CI01000010_00367694_00371294	75	42	29.69	13.42	-1.14559	4.76e-05	0.00014757	yes	CI01000010_00367694_00371294	mitotic spindle assembly checkpoint protein MAD2B [Danio rerio]	ko04110//Cell cycle;ko04114//Oocyte meiosis;ko05100//Bacterial invasion of epithelial cells;ko04914//Progesterone-mediated oocyte maturation;ko05131//Shigellosis	-	-	-
CI01000000_03864153_03869858	12	4	5.13	1.38	-1.89429	0.0213208	0.0458524	yes	CI01000000_03864153_03869858	glutathione peroxidase 3 (plasma) precursor [Danio rerio]	ko05016//Huntington's disease;ko05014//Amyotrophic lateral sclerosis (ALS);ko00590//Arachidonic acid metabolism;ko00480//Glutathione metabolism	GO:0044421;GO:0031988//membrane-bounded vesicle	GO:0005515//protein binding;GO:0004601//peroxidase activity	GO:0042743//hydrogen peroxide metabolic process;GO:0010033//response to organic substance;GO:0006950//response to stress;GO:0051260//protein homooligomerization
CI01000000_07618023_07618587	63	27	30.71	10.61	-1.53328	1.76e-06	6.26e-06	yes	CI01000000_07618023_07618587	mid1-interacting protein 1-like [Danio rerio]	-	-	-	-
CI01000000_17574594_17582809	4530	2419	823.93	355.83	-1.21133	1.62e-200	1.22e-198	yes	CI01000000_17574594_17582809	Zgc:136650 [Danio rerio]	-	-	-	GO:0065007//biological regulation
CI01000000_18807858_18811351	208	101	78.44	30.75	-1.351	4.24e-15	2.52e-14	yes	CI01000000_18807858_18811351	Im:6898523 protein [Danio rerio]	-	-	-	-
CI01000001_04936808_04943256	224	122	28.49	12.55	-1.18277	2.21e-13	1.2e-12	yes	CI01000001_04936808_04943256	Primase polypeptide 1 [Danio rerio]	ko01100//Metabolic pathways;ko00230//Purine metabolism;ko00240//Pyrimidine metabolism;ko03030//DNA replication	GO:0032993//protein-DNA complex	GO:0003899//DNA-directed RNA polymerase activity	GO:0006259//DNA metabolic process
CI01000001_06541966_06547403	66	35	14.62	6.27	-1.22141	6.88e-05	0.000209588	yes	CI01000001_06541966_06547403	4,5-dihydroxyphthalate dehydrogenase [Salmo salar]	-	-	-	GO:0008152//metabolic process
CI01000002_01593249_01594426	45	24	7.11	3.07	-1.21161	0.00111498	0.00292748	yes	CI01000002_01593249_01594426	alpha-1,3-mannosyl-glycoprotein 4-beta-N-acetylglucosaminyltransferase C [Danio rerio]	ko01100//Metabolic pathways;ko00510//N-Glycan biosynthesis	-	-	-
CI01000004_00608306_00612389	39	15	10.05	3.12	-1.68758	0.000115997	0.000344742	yes	CI01000004_00608306_00612389	PREDICTED: uncharacterized oxidoreductase ZK1290.5-like [Oreochromis niloticus]	-	-	GO:0003824//catalytic activity	-
CI01000004_06016711_06021356	420	162	40.65	12.69	-1.67956	1.91e-39	2.41e-38	yes	CI01000004_06016711_06021356	prostaglandin-endoperoxide synthase 2 precursor [Danio rerio]	ko01100//Metabolic pathways;ko05200//Pathways in cancer;ko05222//Small cell lung cancer;ko05140//Leishmaniasis;ko04370//VEGF signaling pathway;ko00590//Arachidonic acid metabolism	-	-	-
CI01000004_08010634_08013275	80	35	18.35	6.49	-1.49949	1.39e-07	5.39e-07	yes	CI01000004_08010634_08013275	PREDICTED: cytoplasmic protein NCK1 [Danio rerio]	ko04360//Axon guidance;ko05130//Pathogenic Escherichia coli infection;ko04660//T cell receptor signaling pathway;ko04012//ErbB signaling pathway	-	-	-
CI01000004_10736615_10738593	1233	503	238.81	78.78	-1.59996	1.88e-99	6.07e-98	yes	CI01000004_10736615_10738593	retinol dehydrogenase 10-B [Danio rerio]	ko01100//Metabolic pathways;ko00830//Retinol metabolism	-	-	-
CI01000006_00039405_00040475	44	14	8.63	2.22	-1.9588	3.29e-06	1.14e-05	yes	CI01000006_00039405_00040475	odorant receptor [Danio rerio]	-	GO:0031224//intrinsic component of membrane	GO:0004888//transmembrane signaling receptor activity	GO:0007166//cell surface receptor signaling pathway;GO:0007608//sensory perception of smell
CI01000006_01814388_01822488	192	117	37.96	18.7	-1.02144	1.93e-09	8.42e-09	yes	CI01000006_01814388_01822488	tumor necrosis factor (ligand) superfamily, member 10 like 3 [Danio rerio]	-	-	GO:0005102//receptor binding	-
CI01000006_04358978_04367223	278	140	36.69	14.95	-1.29524	1.64e-18	1.14e-17	yes	CI01000006_04358978_04367223	EGF containing fibulin-like extracellular matrix protein 2b precursor [Danio rerio]	-	-	GO:0046872//metal ion binding;GO:0038023//signaling receptor activity	GO:0007599//hemostasis;GO:0007154//cell communication
CI01000006_05987812_05989546	35	17	15.11	5.92	-1.35183	0.00221931	0.00562325	yes	CI01000006_05987812_05989546	PREDICTED: coiled-coil domain containing 90B isoform X1 [Danio rerio]	-	-	-	-
CI01000006_08184916_08188512	21	9	1.91	0.66	-1.53303	0.0107331	0.0243232	yes	CI01000006_08184916_08188512	neurofilament medium polypeptide isoform 1 [Danio rerio]	ko05014//Amyotrophic lateral sclerosis (ALS)	-	-	-
CI01000006_09884959_09889794	28	15	12.2	5.27	-1.21101	0.00963779	0.0219658	yes	CI01000006_09884959_09889794	PREDICTED: cytochrome b ascorbate-dependent protein 3-like [Danio rerio]	-	-	-	-
CI01000006_12348300_12348961	191	101	508.38	216.4	-1.23221	2.36e-12	1.22e-11	yes	CI01000006_12348300_12348961	Glrx protein [Danio rerio]	-	-	-	-
CI01000008_01285963_01299802	106	46	6.3	2.21	-1.51131	1.53e-09	6.71e-09	yes	CI01000008_01285963_01299802	PREDICTED: proteinase-activated receptor 1-like [Danio rerio]	ko04080//Neuroactive ligand-receptor interaction;ko04810//Regulation of actin cytoskeleton;ko04020//Calcium signaling pathway;ko04144//Endocytosis;ko04610//Complement and coagulation cascades	-	-	-
CI01000009_00884784_00892234	265	161	25.72	12.65	-1.02375	1.57e-12	8.17e-12	yes	CI01000009_00884784_00892234	PREDICTED: chromatin assembly factor 1 subunit B isoform X1 [Danio rerio]	-	-	-	-
CI01000009_14012800_14024940	77	8	6.04	0.51	-3.56598	2.34e-18	1.61e-17	yes	CI01000009_14012800_14024940	integrin beta2-chain [Cyprinus carpio]	ko04810//Regulation of actin cytoskeleton;ko04514//Cell adhesion molecules (CAMs);ko05152//Tuberculosis;ko04670//Leukocyte transendothelial migration;ko04145//Phagosome;ko05416//Viral myocarditis;ko05146//Amoebiasis;ko04650//Natural killer cell mediated cytotoxicity;ko05133//Pertussis;ko05140//Leishmaniasis;ko05323//Rheumatoid arthritis;ko05150//Staphylococcus aureus infection;ko05144//Malaria	-	-	-
CI01000010_01928719_01933666	69	32	18.25	6.84	-1.41583	4.26e-06	1.46e-05	yes	CI01000010_01928719_01933666	vestigial like 4 like [Danio rerio]	-	-	-	-
CI01000010_04153653_04157398	25	12	3.36	1.3	-1.36995	0.00768692	0.0178206	yes	CI01000010_04153653_04157398	PREDICTED: cell wall protein AWA1 isoform X2 [Danio rerio]	-	-	-	-
CI01000012_01671522_01672166	68	25	26.06	7.73	-1.7533	4.56e-08	1.83e-07	yes	CI01000012_01671522_01672166	N-acylneuraminate-9-phosphatase [Danio rerio]	ko01100//Metabolic pathways;ko00520//Amino sugar and nucleotide sugar metabolism	-	-	-
CI01000012_03172201_03172736	567	284	306.6	123.78	-1.30858	6.63e-36	7.71e-35	yes	CI01000012_03172201_03172736	Im:7136220 protein, partial [Danio rerio]	-	-	-	-
CI01000012_11874504_11884601	235	86	15.4	4.56	-1.75582	2.88e-24	2.47e-23	yes	CI01000012_11874504_11884601	C-Rel protein [Danio rerio]	-	-	-	-
CI01000013_00372377_00391434	48	16	6.15	1.66	-1.8894	2.92e-06	1.02e-05	yes	CI01000013_00372377_00391434	calpain-like [Danio rerio]	ko04510//Focal adhesion;ko05010//Alzheimer's disease;ko04141//Protein processing in endoplasmic reticulum;ko04210//Apoptosis	-	-	-
CI01000013_00711849_00714655	55	34	26.36	13.14	-1.00439	0.00210791	0.00535899	yes	CI01000013_00711849_00714655	cathepsin H precursor [Danio rerio]	ko04142//Lysosome	-	-	-
CI01000013_04412468_04417725	30	18	5.76	2.8	-1.04064	0.0214513	0.0460942	yes	CI01000013_04412468_04417725	mothers against decapentaplegic homolog 6-like [Danio rerio]	ko04144//Endocytosis;ko04350//TGF-beta signaling pathway	-	-	-
CI01000014_01125316_01139727	69	40	71.84	33.42	-1.10408	0.000179469	0.000522624	yes	CI01000014_01125316_01139727	Pterin-4-alpha-carbinolamine dehydratase 2 [Esox lucius]	-	-	-	-
CI01000015_00670047_00675766	9	0	1.22	0.001	-10.2527	0.00195752	0.00499223	yes	CI01000015_00670047_00675766	fetuin short form [Cyprinus carpio]	-	-	GO:0004866//endopeptidase inhibitor activity	GO:0010466//negative regulation of peptidase activity
CI01000016_02559364_02565395	61	27	31.11	11.1	-1.48682	5.96e-06	2.02e-05	yes	CI01000016_02559364_02565395	PREDICTED: calbindin [Danio rerio]	ko04961//Endocrine and other factor-regulated calcium reabsorption	GO:0043005//neuron projection;GO:0044297//cell body;GO:0005737//cytoplasm	-	GO:0050896//response to stimulus;GO:0001656//metanephros development;GO:0072080//nephron tubule development;GO:0060041//retina development in camera-type eye
CI01000016_06387119_06398090	412	246	207.15	99.73	-1.05458	2.05e-19	1.47e-18	yes	CI01000016_06387119_06398090	39S ribosomal protein L13, mitochondrial [Danio rerio]	ko03010//Ribosome	GO:0000315//organellar large ribosomal subunit;GO:0043231//intracellular membrane-bounded organelle	GO:0003723//RNA binding;GO:0003824//catalytic activity;GO:0005198//structural molecule activity	GO:0010467//gene expression
CI01000016_07907730_07927048	464	240	29.26	12.25	-1.25615	2.73e-28	2.65e-27	yes	CI01000016_07907730_07927048	aryl hydrocarbon receptor 1 [Carassius auratus]	-	GO:0043231//intracellular membrane-bounded organelle	GO:0005515//protein binding;GO:0060089;GO:0003677//DNA binding;GO:0003700//sequence-specific DNA binding transcription factor activity	GO:0048731;GO:0006357//regulation of transcription from RNA polymerase II promoter;GO:0050896//response to stimulus;GO:0007154//cell communication
CI01000016_08323079_08336573	113	37	14.45	3.83	-1.91565	4.43e-14	2.51e-13	yes	CI01000016_08323079_08336573	PREDICTED: src kinase-associated phosphoprotein 2 isoform X1 [Danio rerio]	-	-	GO:0016772//transferase activity, transferring phosphorus-containing groups	GO:0006796//phosphate-containing compound metabolic process
CI01000020_01383268_01384854	115	64	33.5	15.06	-1.15344	2.55e-07	9.7e-07	yes	CI01000020_01383268_01384854	PREDICTED: dnaJ homolog subfamily B member 9 isoform 2 [Nomascus leucogenys]	-	GO:0005783//endoplasmic reticulum	GO:0005515//protein binding	GO:0043161//proteasome-mediated ubiquitin-dependent protein catabolic process
CI01000020_02292816_02297112	8159	4229	4657.86	1945.44	-1.25957	3.41616769923097e-316	5.74932553953918e-314	yes	CI01000020_02292816_02297112	B-cell translocation protein 1 [Ctenopharyngodon idella]	ko03018//RNA degradation	GO:0043231//intracellular membrane-bounded organelle	GO:0005515//protein binding	GO:0001525//angiogenesis;GO:0043065//positive regulation of apoptotic process;GO:0030858//positive regulation of epithelial cell differentiation;GO:0045445//myoblast differentiation;GO:0008283//cell proliferation
CI01000020_02569281_02578301	369	200	76.09	33.35	-1.19002	3.82e-21	2.94e-20	yes	CI01000020_02569281_02578301	PREDICTED: plasma membrane calcium-transporting ATPase 1-like isoform 2 [Oreochromis niloticus]	ko04020//Calcium signaling pathway;ko04972//Pancreatic secretion;ko04970//Salivary secretion;ko04961//Endocrine and other factor-regulated calcium reabsorption;ko04978//Mineral absorption	GO:0031224//intrinsic component of membrane	GO:0043169//cation binding;GO:0032550;GO:0019829//cation-transporting ATPase activity	GO:0006812//cation transport
CI01000020_04226010_04238699	119	65	9.3	4.11	-1.17809	1.11e-07	4.34e-07	yes	CI01000020_04226010_04238699	nuclear protein MDM1 [Danio rerio]	-	-	-	-
CI01000020_05997177_05997878	19	8	37.92	12.8	-1.56682	0.0126012	0.0282052	yes	CI01000020_05997177_05997878	thyroid transcription factor 1-associated protein 26 homolog [Danio rerio]	-	-	-	-
CI01000021_04763908_04787185	148	56	6.9	2.12	-1.70253	2.52e-15	1.51e-14	yes	CI01000021_04763908_04787185	PREDICTED: myelin transcription factor 1-like isoform X2 [Danio rerio]	-	-	-	-
CI01000022_00366828_00385522	20	9	0.78	0.28	-1.47805	0.0162028	0.0355401	yes	CI01000022_00366828_00385522	zinc finger E-box-binding homeobox 2 [Danio rerio]	-	-	-	-
CI01000024_00161629_00165522	2591	1501	1079.37	504.59	-1.09701	7.99e-109	2.88e-107	yes	CI01000024_00161629_00165522	PREDICTED: proteasome subunit beta type-3-like [Maylandia zebra]	ko03050//Proteasome	-	-	-
CI01000024_01390515_01394661	555	333	184.54	89.42	-1.04526	4.41e-25	3.89e-24	yes	CI01000024_01390515_01394661	grancalcin [Danio rerio]	-	-	-	-
CI01000024_03509335_03511936	34	8	24.72	4.68	-2.4011	5.42e-06	1.84e-05	yes	CI01000024_03509335_03511936	PREDICTED: probable 7,8-dihydro-8-oxoguanine triphosphatase NUDT15 isoform X1 [Danio rerio]	-	-	-	-
CI01000024_05317964_05322464	151	79	46.64	19.71	-1.24264	3.77e-10	1.72e-09	yes	CI01000024_05317964_05322464	D-tyrosyl-tRNA(Tyr) deacylase 1 [Danio rerio]	-	-	-	-
CI01000026_01216388_01217050	29	16	10.6	4.72	-1.16721	0.0114445	0.0258348	yes	CI01000026_01216388_01217050	methyltransferase-like protein 12, mitochondrial [Danio rerio]	-	-	-	-
CI01000026_02267615_02268297	93	56	116.7	56.33	-1.05083	2.07e-05	6.66e-05	yes	CI01000026_02267615_02268297	mll1/mll complex subunit c17orf49-like protein [Ictalurus furcatus]	-	-	-	-
CI01000026_13010221_13016325	118	71	39.79	19.33	-1.04156	1.58e-06	5.64e-06	yes	CI01000026_13010221_13016325	UPF0547 protein C16orf87 homolog [Danio rerio]	-	-	-	-
CI01000026_17007316_17018248	129	30	4.15	0.78	-2.41157	1.87e-20	1.4e-19	yes	CI01000026_17007316_17018248	PREDICTED: aggrecan core protein isoform X1 [Danio rerio]	-	-	-	-
CI01000027_01232167_01232844	113	19	39.79	5.4	-2.88137	6.72e-22	5.33e-21	yes	CI01000027_01232167_01232844	rapunzel [Danio rerio]	-	-	-	-
CI01000027_06410011_06426230	83	6	9.49	0.56	-4.08291	7.37e-22	5.83e-21	yes	CI01000027_06410011_06426230	PREDICTED: band 4.1-like protein 4B-like isoform X1 [Danio rerio]	-	-	-	-
CI01000027_09068632_09069609	174	31	122.79	17.61	-2.80173	8.11e-32	8.58e-31	yes	CI01000027_09068632_09069609	basic protein N23 [Pinctada fucata]	-	-	-	-
CI01000027_09369991_09372314	66	31	27.74	10.51	-1.40021	7.26e-06	2.44e-05	yes	CI01000027_09369991_09372314	leukocyte receptor cluster (LRC) member 1 [Danio rerio]	-	-	-	-
CI01000028_09326092_09330464	36	20	2.44	1.1	-1.14938	0.0075924	0.0176196	yes	CI01000028_09326092_09330464	PREDICTED: enzymatic polyprotein-like, partial [Strongylocentrotus purpuratus]	-	-	-	-
CI01000029_00805246_00806809	28	0	7.08	0.001	-12.7895	1.9e-09	8.31e-09	yes	CI01000029_00805246_00806809	Cbp/p300-interacting transactivator 2 [Ctenopharyngodon idella]	-	-	-	-
CI01000029_08722756_08730839	498	216	38.21	13.42	-1.50957	9.62e-40	1.22e-38	yes	CI01000029_08722756_08730839	heat shock protein HSP 90-alpha [Danio rerio]	ko05200//Pathways in cancer;ko04141//Protein processing in endoplasmic reticulum;ko05215//Prostate cancer;ko04914//Progesterone-mediated oocyte maturation;ko04612//Antigen processing and presentation;ko04621//NOD-like receptor signaling pathway	-	GO:0005515//protein binding;GO:0032550	GO:0050896//response to stimulus;GO:0044267//cellular protein metabolic process
CI01000030_01480370_01481206	571	280	144.58	57.3	-1.33526	1.87e-37	2.24e-36	yes	CI01000030_01480370_01481206	immediate early response gene 5 protein [Danio rerio]	-	-	-	-
CI01000030_05784109_05788689	88	25	17	3.91	-2.12029	2.26e-12	1.16e-11	yes	CI01000030_05784109_05788689	regulator of G-protein signaling 2 [Danio rerio]	-	GO:0044464	-	GO:0006937//regulation of muscle contraction;GO:0090075//relaxation of muscle;GO:0050790//regulation of catalytic activity;GO:0045744//negative regulation of G-protein coupled receptor protein signaling pathway;GO:0003013
CI01000033_01336781_01348511	266	123	118.01	44.03	-1.42235	3.02e-20	2.25e-19	yes	CI01000033_01336781_01348511	histone chaperone asf1b-A [Danio rerio]	-	GO:0043231//intracellular membrane-bounded organelle	-	GO:0006325//chromatin organization;GO:0006351//transcription, DNA-templated
CI01000034_02154099_02162106	12	3	1.31	0.27	-2.27854	0.0074061	0.0172166	yes	CI01000034_02154099_02162106	PREDICTED: N-acetylglutamate synthase, mitochondrial-like [Danio rerio]	ko01100//Metabolic pathways;ko00330//Arginine and proline metabolism	-	-	-
CI01000034_04229970_04238150	519	200	38.35	11.96	-1.68101	4.59e-48	7.04e-47	yes	CI01000034_04229970_04238150	DNA replication licensing factor MCM5 [Danio rerio]	ko04110//Cell cycle;ko03030//DNA replication	-	-	-
CI01000040_03957546_03958872	21	3	26.35	3.02	-3.12518	1.96e-05	6.33e-05	yes	CI01000040_03957546_03958872	protein ripply1 [Danio rerio]	-	-	-	GO:0009790//embryo development;GO:0009653//anatomical structure morphogenesis;GO:0009952//anterior/posterior pattern specification;GO:0009798//axis specification
CI01000047_00468782_00483200	11	0	1.3	0.001	-10.3443	0.000489894	0.00135509	yes	CI01000047_00468782_00483200	MAGUK p55 subfamily member 2 [Danio rerio]	-	-	-	-
CI01000047_00590846_00598816	1086	629	152.75	71.58	-1.09354	2.1e-49	3.32e-48	yes	CI01000047_00590846_00598816	Ubiquinol-cytochrome c reductase core protein II [Danio rerio]	ko01100//Metabolic pathways;ko05010//Alzheimer's disease;ko05016//Huntington's disease;ko04260//Cardiac muscle contraction;ko05012//Parkinson's disease;ko00190//Oxidative phosphorylation	-	-	-
CI01000047_02747442_02755248	38	13	6.75	1.87	-1.85185	3.67e-05	0.000114795	yes	CI01000047_02747442_02755248	homeobox protein Dlx3b [Danio rerio]	-	-	-	-
CI01000047_05104311_05105437	55	22	14.96	4.83	-1.63102	4.37e-06	1.5e-05	yes	CI01000047_05104311_05105437	dexamethasone-induced Ras-related protein 1 [Danio rerio]	-	-	-	-
CI01000049_06911081_06915976	846	502	1976.96	942.33	-1.06898	2.13e-37	2.55e-36	yes	CI01000049_06911081_06915976	Thioredoxin [Oncorhynchus mykiss]	-	GO:0043231//intracellular membrane-bounded organelle	GO:0015036//disulfide oxidoreductase activity	GO:0000060//protein import into nucleus, translocation;GO:0009628//response to abiotic stimulus;GO:0051099//positive regulation of binding;GO:0019725//cellular homeostasis;GO:0018904;GO:0006351//transcription, DNA-templated
CI01000049_07317317_07318134	163	83	53.09	21.83	-1.28213	2.05e-11	1e-10	yes	CI01000049_07317317_07318134	sensory organ homeobox protein SOHo [Danio rerio]	-	-	-	-
CI01000049_07784634_07786395	154	63	81.13	26.76	-1.60016	1.15e-14	6.7e-14	yes	CI01000049_07784634_07786395	NADH dehydrogenase [ubiquinone] iron-sulfur protein 8, mitochondrial [Danio rerio]	ko01100//Metabolic pathways;ko05010//Alzheimer's disease;ko05016//Huntington's disease;ko05012//Parkinson's disease;ko00190//Oxidative phosphorylation	GO:0005746//mitochondrial respiratory chain	GO:0016651//oxidoreductase activity, acting on NAD(P)H;GO:0051536//iron-sulfur cluster binding	GO:0010257//NADH dehydrogenase complex assembly;GO:0006950//response to stress
CI01000049_08179306_08183518	10	0	1.37	0.001	-10.42	0.00097925	0.00259793	yes	CI01000049_08179306_08183518	PREDICTED: von Willebrand factor A domain-containing protein 7-like [Danio rerio]	-	-	-	-
CI01000050_02752537_02755836	19	5	8.99	1.91	-2.23475	0.000916869	0.00244707	yes	CI01000050_02752537_02755836	PREDICTED: cytochrome c oxidase subunit 5B, mitochondrial-like [Danio rerio]	ko01100//Metabolic pathways;ko05010//Alzheimer's disease;ko05016//Huntington's disease;ko04260//Cardiac muscle contraction;ko05012//Parkinson's disease;ko00190//Oxidative phosphorylation	GO:0031967;GO:0043231//intracellular membrane-bounded organelle	GO:0009055//electron carrier activity	GO:0015992//proton transport
CI01000051_00334616_00337009	26	11	4.08	1.4	-1.54314	0.00258608	0.0064631	yes	CI01000051_00334616_00337009	transcription factor SOX-7 [Danio rerio]	-	GO:0043231//intracellular membrane-bounded organelle	GO:0001071//nucleic acid binding transcription factor activity;GO:0000975//regulatory region DNA binding	GO:0006366//transcription from RNA polymerase II promoter;GO:0001822//kidney development;GO:0030111//regulation of Wnt signaling pathway;GO:0001568//blood vessel development;GO:0008283//cell proliferation;GO:0006915//apoptotic process;GO:0030154//cell differentiation;GO:0001704//formation of primary germ layer
CI01000051_06948569_06952962	73	32	36.45	12.88	-1.50079	6.04e-07	2.23e-06	yes	CI01000051_06948569_06952962	selenoprotein L [Danio rerio]	-	-	-	-
CI01000053_02145248_02149126	3297	1888	486.66	225.46	-1.11004	2.11e-135	9.83e-134	yes	CI01000053_02145248_02149126	perilipin-2 [Danio rerio]	-	-	-	-
CI01000053_05362044_05364177	9	0	3.22	0.001	-11.6528	0.00195752	0.00499223	yes	CI01000053_05362044_05364177	MAWD binding protein like [Danio rerio]	-	-	-	-
CI01000054_05595391_05599507	211	124	59.76	28.38	-1.07431	4.75e-11	2.28e-10	yes	CI01000054_05595391_05599507	adenylate kinase 2, mitochondrial [Danio rerio]	ko01100//Metabolic pathways;ko00230//Purine metabolism	-	-	-
CI01000054_07209423_07216395	39	9	8.22	1.53	-2.42561	3.73e-07	1.4e-06	yes	CI01000054_07209423_07216395	GMP reductase 1 [Danio rerio]	ko00230//Purine metabolism	-	-	-
CI01000054_07368294_07372480	31	11	7.73	2.22	-1.79991	0.000172786	0.000503954	yes	CI01000054_07368294_07372480	PREDICTED: protein FAM8A1-like [Danio rerio]	-	-	-	-
CI01000054_11815575_11845247	638	335	57.66	24.51	-1.2342	6.37e-37	7.6e-36	yes	CI01000054_11815575_11845247	endonuclease/exonuclease/phosphatase family domain-containing protein 1 [Danio rerio]	-	-	-	-
CI01000055_00120008_00128922	83	15	5.02	0.73	-2.78172	7.12e-16	4.38e-15	yes	CI01000055_00120008_00128922	PREDICTED: F-box/WD repeat-containing protein 10-like isoform X2 [Danio rerio]	-	-	-	-
CI01000056_02069704_02085857	109	53	55.59	21.79	-1.35116	1.38e-08	5.75e-08	yes	CI01000056_02069704_02085857	NGFI-A-binding protein 2 [Danio rerio]	-	-	-	-
CI01000057_00132905_00133478	29	14	348.31	147.85	-1.23624	0.00369432	0.00903459	yes	CI01000057_00132905_00133478	protein DJ-1 [Danio rerio]	ko05012//Parkinson's disease	-	-	-
CI01000058_04405407_04408449	5496	2886	2532.43	1072.67	-1.23932	3.22e-238	3.2e-236	yes	CI01000058_04405407_04408449	Id1 protein [Danio rerio]	ko04350//TGF-beta signaling pathway	-	-	-
CI01000059_00933745_00937663	20	0	4.02	0.001	-11.973	4.82e-07	1.79e-06	yes	CI01000059_00933745_00937663	annexin A1c [Danio rerio]	-	-	-	-
CI01000062_02479461_02482385	47	27	22.3	10.33	-1.1102	0.00248972	0.00625318	yes	CI01000062_02479461_02482385	PREDICTED: integrin beta-1-binding protein 1-like [Oryzias latipes]	-	GO:0031252//cell leading edge;GO:0043232;GO:0043231//intracellular membrane-bounded organelle;GO:0044444//cytoplasmic part;GO:0016020//membrane	GO:0022892;GO:0005102//receptor binding;GO:0019900//kinase binding;GO:0005083//small GTPase regulator activity	GO:0006461//protein complex assembly;GO:0003018;GO:0001935//endothelial cell proliferation;GO:0016525//negative regulation of angiogenesis;GO:0043409//negative regulation of MAPK cascade;GO:0032147//activation of protein kinase activity;GO:0010761//fibroblast migration;GO:0014812//muscle cell migration;GO:0001933//negative regulation of protein phosphorylation;GO:0090313;GO:0010771//negative regu…
CI01000062_04000935_04003736	128	47	69.48	20.56	-1.75676	6.59e-14	3.7e-13	yes	CI01000062_04000935_04003736	LOC559576 protein [Danio rerio]	-	-	-	-
CI01000063_00864936_00881531	131	79	24.01	11.71	-1.03589	4.72e-07	1.76e-06	yes	CI01000063_00864936_00881531	Lipf protein [Danio rerio]	ko04142//Lysosome;ko00100//Steroid biosynthesis	-	GO:0016787//hydrolase activity	GO:0006629//lipid metabolic process
CI01000063_02259693_02263566	12	3	2.35	0.48	-2.29155	0.0074061	0.0172166	yes	CI01000063_02259693_02263566	PREDICTED: DNA-(apurinic or apyrimidinic site) lyase-like [Danio rerio]	ko03410//Base excision repair	GO:0044464	GO:0046914//transition metal ion binding;GO:0003676//nucleic acid binding;GO:0004520//endodeoxyribonuclease activity	GO:0006259//DNA metabolic process
CI01000063_02293142_02305535	14	5	1.18	0.34	-1.79518	0.0192663	0.0417382	yes	CI01000063_02293142_02305535	PREDICTED: SH3 domain-binding protein 1-like [Danio rerio]	-	GO:0005622//intracellular	-	-
CI01000063_03896845_03900770	55	12	10	1.77	-2.49818	8.51e-10	3.8e-09	yes	CI01000063_03896845_03900770	borealin-2 isoform 1 [Danio rerio]	-	GO:0005875//microtubule associated complex;GO:0032993//protein-DNA complex	-	GO:0006461//protein complex assembly
CI01000063_04667829_04669237	48	15	17.64	4.45	-1.98697	1.21e-06	4.37e-06	yes	CI01000063_04667829_04669237	cation transport regulator-like protein 2 [Danio rerio]	-	-	-	-
CI01000063_05085075_05095432	456	269	25.4	12.13	-1.06625	8.05e-22	6.36e-21	yes	CI01000063_05085075_05095432	DNA mismatch repair protein Msh2 [Danio rerio]	ko05200//Pathways in cancer;ko05210//Colorectal cancer;ko03430//Mismatch repair	-	-	-
CI01000066_01823227_01826380	319	164	58.24	24.22	-1.26581	2.54e-20	1.9e-19	yes	CI01000066_01823227_01826380	coiled-coil domain-containing protein 167 [Danio rerio]	-	-	-	-
CI01000069_05321785_05324036	15	2	5.28	0.57	-3.2115	0.00131833	0.0034357	yes	CI01000069_05321785_05324036	uncharacterized protein LOC100142635 precursor [Danio rerio]	-	-	-	-
CI01000070_03194373_03202843	178	50	13.57	3.09	-2.13474	4.48e-24	3.81e-23	yes	CI01000070_03194373_03202843	PREDICTED: cell wall protein DAN4-like [Danio rerio]	-	-	-	-
CI01000072_00146339_00152728	7083	4151	2643.37	1250.63	-1.07972	2.38e-220	2.05e-218	yes	CI01000072_00146339_00152728	PREDICTED: transgelin isoform X1 [Danio rerio]	-	GO:0005856//cytoskeleton	-	GO:0007010//cytoskeleton organization;GO:0032989
CI01000080_02057026_02085109	43	1	3.92	0.07	-5.80735	2.99e-14	1.71e-13	yes	CI01000080_02057026_02085109	prostaglandin G/H synthase 1 precursor [Danio rerio]	ko01100//Metabolic pathways;ko00590//Arachidonic acid metabolism	GO:0042175//nuclear outer membrane-endoplasmic reticulum membrane network;GO:0031513//nonmotile primary cilium	GO:0043169//cation binding;GO:0046906//tetrapyrrole binding;GO:0016705//oxidoreductase activity, acting on paired donors, with incorporation or reduction of molecular oxygen;GO:0016209//antioxidant activity	GO:0001516//prostaglandin biosynthetic process;GO:0008283//cell proliferation;GO:0008015//blood circulation;GO:0006950//response to stress
CI01000080_02315866_02323903	447	228	32.62	13.47	-1.27601	4.91e-28	4.74e-27	yes	CI01000080_02315866_02323903	Brd3b protein [Danio rerio]	-	-	-	-
CI01000081_00250859_00331161	15	3	1.17	0.19	-2.62244	0.00131833	0.0034357	yes	CI01000081_00250859_00331161	PREDICTED: serine/threonine-protein kinase pim-1 [Danio rerio]	-	-	-	-
CI01000081_00965281_00975396	893	468	36.88	15.65	-1.23668	1.81e-50	2.93e-49	yes	CI01000081_00965281_00975396	Zgc:165381 protein [Danio rerio]	-	-	-	-
CI01000090_00855223_00860858	119	59	24.97	10.01	-1.31875	4.48e-09	1.91e-08	yes	CI01000090_00855223_00860858	Fam53b protein [Danio rerio]	-	-	-	-
CI01000091_01265220_01283983	33	6	1.6	0.24	-2.73697	8.03e-07	2.93e-06	yes	CI01000091_01265220_01283983	PREDICTED: hephaestin-like protein 1-like [Oryzias latipes]	ko04978//Mineral absorption	-	GO:0016724	-
CI01000092_00847979_00851661	115	58	14.16	5.78	-1.29268	1.89e-08	7.77e-08	yes	CI01000092_00847979_00851661	lysophosphatidic acid receptor 6 [Danio rerio]	ko04080//Neuroactive ligand-receptor interaction	GO:0031224//intrinsic component of membrane	GO:0004888//transmembrane signaling receptor activity	GO:0007166//cell surface receptor signaling pathway
CI01000110_03015589_03024689	121	60	15.35	6.16	-1.31724	3.84e-09	1.65e-08	yes	CI01000110_03015589_03024689	PREDICTED: LOW QUALITY PROTEIN: iduronate 2-sulfatase [Chrysemys picta bellii]	ko01100//Metabolic pathways;ko04142//Lysosome;ko00531//Glycosaminoglycan degradation	-	-	-
CI01000113_01854931_01857730	537	220	176.11	58.27	-1.59565	6.1e-46	8.99e-45	yes	CI01000113_01854931_01857730	coiled-coil domain-containing protein 137 [Danio rerio]	-	-	-	-
CI01000120_00488974_00500193	1752	1035	304.37	145.43	-1.0655	5.44e-75	1.29e-73	yes	CI01000120_00488974_00500193	PREDICTED: non-muscle caldesmon-like [Danio rerio]	ko04270//Vascular smooth muscle contraction	-	-	-
CI01000127_00608317_00617104	587	340	68.74	32.22	-1.09319	2.85e-28	2.77e-27	yes	CI01000127_00608317_00617104	PREDICTED: coronin-2B isoform X1 [Danio rerio]	-	-	-	-
CI01000127_01577963_01580233	164	76	46	17.22	-1.41755	4.32e-13	2.31e-12	yes	CI01000127_01577963_01580233	mannose-6-phosphate isomerase [Danio rerio]	ko01100//Metabolic pathways;ko00520//Amino sugar and nucleotide sugar metabolism;ko00051//Fructose and mannose metabolism	GO:0044424	GO:0046914//transition metal ion binding;GO:0016861//intramolecular oxidoreductase activity, interconverting aldoses and ketoses	GO:0009226//nucleotide-sugar biosynthetic process;GO:0007275//multicellular organismal development;GO:0000904//cell morphogenesis involved in differentiation
CI01000139_00003689_00012005	2425	1454	539.68	261.6	-1.04474	4.48e-95	1.37e-93	yes	CI01000139_00003689_00012005	proteasome subunit alpha type-4 [Danio rerio]	ko03050//Proteasome	GO:0031981//nuclear lumen;GO:0031988//membrane-bounded vesicle;GO:0005839//proteasome core complex;GO:0035770//ribonucleoprotein granule;GO:0044444//cytoplasmic part	GO:0004175//endopeptidase activity;GO:0005488//binding	GO:0042590//antigen processing and presentation of exogenous peptide antigen via MHC class I;GO:0006915//apoptotic process;GO:0016070//RNA metabolic process;GO:0043161//proteasome-mediated ubiquitin-dependent protein catabolic process;GO:0051439//regulation of ubiquitin-protein ligase activity involved in mitotic cell cycle;GO:0006520//cellular amino acid metabolic process;GO:0030330//DNA damage …
CI01000140_00005229_00005888	140	86	66.43	32.91	-1.01331	4.65e-07	1.74e-06	yes	CI01000140_00005229_00005888	leukocyte elastase inhibitor [Epinephelus coioides]	ko05146//Amoebiasis	GO:0044421	GO:0016209//antioxidant activity;GO:0004866//endopeptidase inhibitor activity;GO:0003824//catalytic activity	GO:0010466//negative regulation of peptidase activity
CI01000152_01375796_01378931	1099	583	658.9	281.58	-1.22651	1.4e-59	2.63e-58	yes	CI01000152_01375796_01378931	PREDICTED: succinate dehydrogenase complex, subunit C, integral membrane protein isoform X1 [Danio rerio]	ko01100//Metabolic pathways;ko05010//Alzheimer's disease;ko05016//Huntington's disease;ko05012//Parkinson's disease;ko00190//Oxidative phosphorylation;ko00020//Citrate cycle (TCA cycle)	GO:0044424	GO:0016627//oxidoreductase activity, acting on the CH-CH group of donors	GO:0009060//aerobic respiration
CI01000154_00756309_00761576	162	71	22.79	8.08	-1.49597	3.81e-14	2.17e-13	yes	CI01000154_00756309_00761576	glucose-6-phosphate translocase [Danio rerio]	ko04973//Carbohydrate digestion and absorption	GO:0031224//intrinsic component of membrane	-	GO:0071621//granulocyte chemotaxis;GO:0055092//sterol homeostasis;GO:0006073//cellular glucan metabolic process;GO:0032787//monocarboxylic acid metabolic process;GO:0015712//hexose phosphate transport;GO:0002244//hematopoietic progenitor cell differentiation;GO:0001818//negative regulation of cytokine production;GO:0006875//cellular metal ion homeostasis;GO:0044093;GO:0009791//post-embryonic deve…
CI01000168_00179369_00184905	243	72	34.97	8.38	-2.0611	8.41e-31	8.68e-30	yes	CI01000168_00179369_00184905	PREDICTED: zinc finger SWIM domain-containing protein 6-like, partial [Meleagris gallopavo]	-	-	GO:0046914//transition metal ion binding	GO:0030334//regulation of cell migration;GO:0031175//neuron projection development
CI01000169_00708005_00711176	467	161	119.52	33.3	-1.84366	1.44e-49	2.29e-48	yes	CI01000169_00708005_00711176	PREDICTED: leucine-rich repeat neuronal protein 4-like [Danio rerio]	-	-	-	-
CI01000173_00247786_00249491	27	12	15.6	5.59	-1.48063	0.00340811	0.00837802	yes	CI01000173_00247786_00249491	PREDICTED: transmembrane protein 100-like [Danio rerio]	-	-	-	-
CI01000185_00193329_00212613	17	4	1.3	0.25	-2.37851	0.00149764	0.00388559	yes	CI01000185_00193329_00212613	PREDICTED: guanylyl cyclase-activating protein 1-like [Danio rerio]	ko04740//Olfactory transduction;ko04744//Phototransduction	-	-	-
CI01000186_00252556_00256882	80	26	12.19	3.2	-1.92955	2.76e-10	1.27e-09	yes	CI01000186_00252556_00256882	Cry4 protein [Danio rerio]	-	-	-	-
CI01000186_00640328_00644798	108	65	90.92	43.98	-1.04775	5.11e-06	1.74e-05	yes	CI01000186_00640328_00644798	Microfibrillar-associated protein 2 [Danio rerio]	-	-	-	-
CI01000189_03119656_03124409	35	10	7.19	1.66	-2.11481	9.45e-06	3.14e-05	yes	CI01000189_03119656_03124409	degenerative spermatocyte homolog 2, lipid desaturase [Danio rerio]	ko01100//Metabolic pathways;ko00600//Sphingolipid metabolism	GO:0031224//intrinsic component of membrane	GO:0016705//oxidoreductase activity, acting on paired donors, with incorporation or reduction of molecular oxygen	GO:0034311;GO:0006631//fatty acid metabolic process;GO:0006672//ceramide metabolic process
CI01000195_00230161_00241109	32	18	3.05	1.39	-1.13372	0.0110741	0.0250599	yes	CI01000195_00230161_00241109	PREDICTED: zinc finger protein 45-like [Danio rerio]	-	-	-	-
CI01000204_00150174_00152745	9092	5395	5815.89	2779.07	-1.0654	3.94e-248	4.16e-246	yes	CI01000204_00150174_00152745	peptidylprolyl isomerase Ab (cyclophilin A) [Danio rerio]	ko04020//Calcium signaling pathway;ko05016//Huntington's disease;ko05145//Toxoplasmosis;ko05012//Parkinson's disease	-	-	-
CI01000207_00306298_00310960	14	3	1.74	0.3	-2.53605	0.0023592	0.00594001	yes	CI01000207_00306298_00310960	PREDICTED: fragile X mental retardation syndrome-related protein 2-like isoform X1 [Maylandia zebra]	-	-	-	-
CI01000256_00057624_00060277	13851	7166	12082.6	5023.29	-1.26623	0	0	yes	CI01000256_00057624_00060277	40S ribosomal protein S17 [Salmo salar]	ko03010//Ribosome	-	-	-
CI01000300_00833308_00839821	16	4	1.82	0.37	-2.29834	0.00258886	0.0064631	yes	CI01000300_00833308_00839821	Zgc:136472 protein [Danio rerio]	ko04141//Protein processing in endoplasmic reticulum	-	-	-
CI01000300_10698449_10700497	272	163	341.31	163.95	-1.05783	2.28e-13	1.24e-12	yes	CI01000300_10698449_10700497	PREDICTED: cyclin-dependent kinase inhibitor 2A-like [Danio rerio]	ko05200//Pathways in cancer;ko04110//Cell cycle;ko04350//TGF-beta signaling pathway;ko05222//Small cell lung cancer	-	-	-
CI01000301_00188877_00193996	209	111	36.22	15.56	-1.21894	4.04e-13	2.17e-12	yes	CI01000301_00188877_00193996	hydroxyacyl-coenzyme A dehydrogenase, mitochondrial [Danio rerio]	ko01100//Metabolic pathways;ko00310//Lysine degradation;ko00280//Valine, leucine and isoleucine degradation;ko00380//Tryptophan metabolism;ko00071//Fatty acid metabolism;ko00062//Fatty acid elongation in mitochondria;ko00650//Butanoate metabolism	-	-	-
CI01000303_00346678_00347501	38	20	9.85	4.19	-1.23317	0.00157155	0.00406543	yes	CI01000303_00346678_00347501	PREDICTED: SERTA domain-containing protein 2 [Danio rerio]	-	-	-	-
CI01000303_00377780_00379373	34	21	33.71	16.72	-1.0116	0.0145873	0.0323308	yes	CI01000303_00377780_00379373	centromere protein M [Danio rerio]	-	-	-	-
CI01000304_05822882_05828281	253	147	111.21	52.13	-1.0931	2.76e-13	1.5e-12	yes	CI01000304_05822882_05828281	NADH dehydrogenase [ubiquinone] 1 alpha subcomplex subunit 8 [Danio rerio]	ko01100//Metabolic pathways;ko05010//Alzheimer's disease;ko05016//Huntington's disease;ko05012//Parkinson's disease;ko00190//Oxidative phosphorylation	-	-	-
CI01000304_18586781_18591200	1129	458	151.8	49.83	-1.60709	7.85e-93	2.34e-91	yes	CI01000304_18586781_18591200	HSP47 [Carassius auratus]	-	-	-	-
CI01000306_01627469_01632656	349	146	72.49	24.52	-1.56382	6.09e-30	6.15e-29	yes	CI01000306_01627469_01632656	replication factor C subunit 4 [Danio rerio]	ko03420//Nucleotide excision repair;ko03030//DNA replication;ko03430//Mismatch repair	GO:0031981//nuclear lumen;GO:0005657//replication fork	GO:0032550;GO:0003676//nucleic acid binding;GO:0016462//pyrophosphatase activity	GO:0006289//nucleotide-excision repair;GO:0007049//cell cycle;GO:0006261//DNA-dependent DNA replication;GO:0048017//inositol lipid-mediated signaling;GO:0010833//telomere maintenance via telomere lengthening
CI01000308_01027964_01028971	14	2	2.72	0.31	-3.13327	0.0023592	0.00594001	yes	CI01000308_01027964_01028971	LOC791944 protein [Danio rerio]	-	-	-	-
CI01000314_00061303_00063086	50	29	312.99	150.67	-1.05472	0.00107689	0.00283587	yes	CI01000314_00061303_00063086	cytochrome c oxidase, subunit VIIa 2a [Danio rerio]	ko05010//Alzheimer's disease;ko05016//Huntington's disease;ko04260//Cardiac muscle contraction;ko05012//Parkinson's disease;ko00190//Oxidative phosphorylation	GO:0005743//mitochondrial inner membrane	GO:0009055//electron carrier activity;GO:0003824//catalytic activity	GO:0015992//proton transport
CI01000319_01290387_01293821	362	223	153.48	76.29	-1.00848	3.93e-16	2.45e-15	yes	CI01000319_01290387_01293821	PREDICTED: transcription factor IIB [Oryctolagus cuniculus]	-	-	-	-
CI01000319_04937064_04940839	31	3	5.17	0.4	-3.69209	3.76e-08	1.51e-07	yes	CI01000319_04937064_04940839	polymeric immunoglobulin receptor-like protein [Salmo salar]	-	-	-	-
CI01000320_02224076_02235673	7215	4048	986.75	447.93	-1.13941	6.38e-247	6.63e-245	yes	CI01000320_02224076_02235673	serine incorporator 2 precursor [Danio rerio]	-	-	-	-
CI01000325_09555491_09569265	49	24	3.08	1.22	-1.33605	0.000263136	0.000751861	yes	CI01000325_09555491_09569265	CDNA sequence BC055324 [Mus musculus]	-	-	-	-
CI01000339_02391907_02394440	1004	616	95.24	47.3	-1.00973	1.61e-40	2.08e-39	yes	CI01000339_02391907_02394440	zinc finger protein 703 [Danio rerio]	-	GO:0034399//nuclear periphery;GO:0044451	GO:0097159//organic cyclic compound binding;GO:0043169//cation binding;GO:0019899//enzyme binding	GO:0030111//regulation of Wnt signaling pathway;GO:0007179//transforming growth factor beta receptor signaling pathway;GO:0007420//brain development;GO:0006351//transcription, DNA-templated;GO:0016477//cell migration;GO:0016575//histone deacetylation;GO:0034329//cell junction assembly;GO:0031076//embryonic camera-type eye development;GO:0007049//cell cycle;GO:0022408//negative regulation of cell-…
CI01000339_02827191_02829073	44	25	19.34	8.87	-1.12458	0.00259142	0.00646633	yes	CI01000339_02827191_02829073	CI142 protein [Salmo salar]	-	-	-	-
CI01000340_03242647_03264271	97	59	19.58	9.63	-1.02377	2.25e-05	7.2e-05	yes	CI01000340_03242647_03264271	tumor protein p63-regulated gene 1 protein [Danio rerio]	-	-	-	-
CI01000340_07543307_07544545	1275	379	337.14	80.99	-2.05753	4.44e-146	2.23e-144	yes	CI01000340_07543307_07544545	Her6 protein [Danio rerio]	ko04330//Notch signaling pathway;ko04950//Maturity onset diabetes of the young	-	-	-
CI01000340_10223734_10225662	35	16	14.71	5.43	-1.43777	0.00121237	0.00317171	yes	CI01000340_10223734_10225662	REM2- and Rab-like small GTPase 1 [Danio rerio]	-	-	-	-
CI01000340_11096711_11098581	201	115	91.73	42.34	-1.11537	3.82e-11	1.85e-10	yes	CI01000340_11096711_11098581	ADP-ribosylation factor-like 6 interacting protein 5a [Danio rerio]	-	-	-	-
CI01000340_19288790_19292748	15	3	2.92	0.47	-2.63524	0.00131833	0.0034357	yes	CI01000340_19288790_19292748	PREDICTED: integral membrane protein GPR180-like isoform X1 [Danio rerio]	-	-	-	-
CI01000343_00336199_00337453	61	32	21.96	9.3	-1.23958	8.11e-05	0.000244982	yes	CI01000343_00336199_00337453	dual specificity phosphatase 19 [Danio rerio]	-	-	-	-
CI01000344_00437433_00452908	38	23	4.11	2.01	-1.03194	0.00723705	0.0168757	yes	CI01000344_00437433_00452908	PREDICTED: E3 ubiquitin-protein ligase pellino homolog 3-like [Danio rerio]	-	GO:0043231//intracellular membrane-bounded organelle	GO:0019787//small conjugating protein ligase activity	GO:0000209//protein polyubiquitination;GO:0007166//cell surface receptor signaling pathway;GO:0034123//positive regulation of toll-like receptor signaling pathway;GO:0030888//regulation of B cell proliferation;GO:0043433//negative regulation of sequence-specific DNA binding transcription factor activity;GO:0001816//cytokine production;GO:0014070//response to organic cyclic compound;GO:0002237//re…
CI01000344_02356608_02519325	22	5	0.22	0.04	-2.45943	0.000181736	0.000528713	yes	CI01000344_02356608_02519325	PREDICTED: dynein heavy chain 2, axonemal-like [Danio rerio]	ko05016//Huntington's disease	GO:0005875//microtubule associated complex	GO:0032550;GO:0003774//motor activity	GO:0009154//purine ribonucleotide catabolic process;GO:0007017//microtubule-based process
CI01000346_00928909_00939367	101	60	20.05	9.63	-1.05799	1.03e-05	3.4e-05	yes	CI01000346_00928909_00939367	breast cancer metastasis-suppressor 1 [Danio rerio]	-	-	-	-
CI01000443_00002377_00013749	286	118	61.92	20.65	-1.58426	3.39e-25	3e-24	yes	CI01000443_00002377_00013749	GRP78 [Ctenopharyngodon idella]	ko04141//Protein processing in endoplasmic reticulum;ko04612//Antigen processing and presentation;ko05020//Prion diseases;ko03060//Protein export	GO:0043234//protein complex;GO:0031227//intrinsic component of endoplasmic reticulum membrane	GO:0032550;GO:0044389;GO:0043021//ribonucleoprotein complex binding	GO:0021577;GO:0007179//transforming growth factor beta receptor signaling pathway;GO:0006915//apoptotic process;GO:0016567//protein ubiquitination;GO:0021695//cerebellar cortex development;GO:0006508//proteolysis;GO:0070670//response to interleukin-4;GO:0030968//endoplasmic reticulum unfolded protein response;GO:0009267//cellular response to starvation
CI01024613_00002676_00002994	10	1	26.22	2.11	-3.63535	0.00636217	0.0149676	yes	CI01024613_00002676_00002994	--	-	-	-	-
CI01107229_00000681_00002581	41	20	6.88	2.71	-1.34412	0.000506901	0.00139834	yes	CI01107229_00000681_00002581	LOC100007792 protein [Danio rerio]	-	-	-	-
CI01154339_00007781_00010254	34828	13822	13902.7	4453.2	-1.64245	0	0	yes	CI01154339_00007781_00010254	ribosomal protein L18a [Solea senegalensis]	ko03010//Ribosome	GO:0015934//large ribosomal subunit	GO:0005198//structural molecule activity	GO:0010467//gene expression

## Sheet: R2-S3 RNA-down Methylation-up m
id	R2_count	S3_count	R2_fpkm	S3_fpkm	log2(FC)	Pvalue	FDR	significant	Symbol	Description	Pathway	GO Component	GO Function	GO Process
CI01000026_00660711_00663647	190	90	59.45	22.75	-1.38581	1.79e-14	1.03e-13	yes	CI01000026_00660711_00663647	dehydrogenase/reductase SDR family member 4 [Danio rerio]	ko01100//Metabolic pathways;ko04146//Peroxisome;ko00830//Retinol metabolism	-	-	-
CI01000027_04777135_04777760	2581	976	8764.22	2682.1	-1.70826	2.28e-210	1.81e-208	yes	CI01000027_04777135_04777760	S100 calcium binding protein A10b [Danio rerio]	-	-	-	-
CI01000030_04271795_04300240	36	18	2.67	1.08	-1.30581	0.00270283	0.00672701	yes	CI01000030_04271795_04300240	SH2 domain-containing adapter protein D [Danio rerio]	-	-	-	-
CI01000311_02012005_02033098	59	29	2.93	1.17	-1.32439	4.49e-05	0.000139428	yes	CI01000311_02012005_02033098	WD repeat and HMG-box DNA-binding protein 1 [Danio rerio]	-	GO:0043229//intracellular organelle	GO:0003676//nucleic acid binding	GO:0051276//chromosome organization

## Sheet: R2-S3 RNA-up Methylation-down
id	R2_count	S3_count	R2_fpkm	S3_fpkm	log2(FC)	Pvalue	FDR	significant	Symbol	Description	Pathway	GO Component	GO Function	GO Process
CI01000000_14200000_14436182	1	13	0.02	0.19	3.24793	0.0034275	0.0084134	yes	CI01000000_14200000_14436182	PREDICTED: teneurin-2 [Danio rerio]	-	-	-	-
CI01000004_06081028_06109613	268	1410	25.97	110.6	2.09043	3.51e-129	1.53e-127	yes	CI01000004_06081028_06109613	PREDICTED: protein Niban-like [Danio rerio]	-	-	-	-
CI01000020_06590953_06644378	539	3853	8.04	46.55	2.53351	0	0	yes	CI01000020_06590953_06644378	PREDICTED: filamin-C, partial [Danio rerio]	ko04010//MAPK signaling pathway;ko04510//Focal adhesion	GO:0005886//plasma membrane;GO:0030016//myofibril	GO:0008092//cytoskeletal protein binding	GO:0022607//cellular component assembly
CI01000026_11756587_11788914	6	22	0.33	0.99	1.58496	0.0192368	0.0417382	yes	CI01000026_11756587_11788914	PREDICTED: extended synaptotagmin-2-A-like isoform X3 [Danio rerio]	-	-	-	-
CI01000082_02499101_02514104	70	194	7.96	17.85	1.16508	1.72e-09	7.54e-09	yes	CI01000082_02499101_02514104	polypyrimidine tract-binding protein 2 [Salmo salar]	-	-	-	-
CI01000216_00276268_00331635	95	794	2.33	15.79	2.76061	5.14e-104	1.75e-102	yes	CI01000216_00276268_00331635	PREDICTED: DENN domain-containing protein 4C isoform X1 [Danio rerio]	-	-	-	-
CI01000325_02217284_02264740	11	79	0.45	2.59	2.52496	9.35e-11	4.42e-10	yes	CI01000325_02217284_02264740	PREDICTED: disheveled-associated activator of morphogenesis 1 [Melopsittacus undulatus]	ko04310//Wnt signaling pathway	GO:0044424	GO:0017016//Ras GTPase binding;GO:0008092//cytoskeletal protein binding	GO:0007010//cytoskeleton organization
CI01000344_00648763_00666641	8	101	0.62	6.3	3.34501	2.93e-17	1.93e-16	yes	CI01000344_00648763_00666641	deltex1 [Danio rerio]	ko04330//Notch signaling pathway	-	-	-

## Sheet: R2-S3 RNA-up miRNA-down
id	R2_count	S3_count	R2_fpkm	S3_fpkm	log2(FC)	Pvalue	FDR	significant	Symbol	Description	Pathway	GO Component	GO Function	GO Process
CI01000000_01149697_01163047	200	547	14.31	31.69	1.147	3.64e-23	3.01e-22	yes	CI01000000_01149697_01163047	PREDICTED: RUN and FYVE domain-containing protein 1-like [Danio rerio]	ko04144//Endocytosis	-	GO:0046872//metal ion binding	GO:0006810//transport
CI01000000_01182989_01185534	481	1286	90.95	196.64	1.11241	4.71e-48	7.22e-47	yes	CI01000000_01182989_01185534	heterogeneous nuclear ribonucleoprotein A/B [Danio rerio]	-	GO:0032991//macromolecular complex;GO:0019028//viral capsid	GO:0036094//small molecule binding;GO:0097159//organic cyclic compound binding	-
CI01000000_03973898_03984423	163	410	21.36	43.46	1.02478	3.54e-15	2.11e-14	yes	CI01000000_03973898_03984423	protein RMD5 homolog B [Danio rerio]	-	-	-	-
CI01000000_03986437_04013536	11	96	0.27	1.9	2.81497	3.18e-14	1.81e-13	yes	CI01000000_03986437_04013536	PREDICTED: histone-lysine N-methyltransferase, H3 lysine-36 and H4 lysine-20 specific [Danio rerio]	ko00310//Lysine degradation	-	-	-
CI01000000_05754551_05762914	1309	3266	145.55	293.9	1.01381	4.69e-95	1.43e-93	yes	CI01000000_05754551_05762914	EH-domain containing 1a [Danio rerio]	ko04144//Endocytosis	GO:0016023//cytoplasmic membrane-bounded vesicle;GO:0031094//platelet dense tubular network;GO:0005769//early endosome;GO:0043232;GO:0010008//endosome membrane	GO:0032550;GO:0017111//nucleoside-triphosphatase activity;GO:0046872//metal ion binding;GO:0017016//Ras GTPase binding	GO:0071363//cellular response to growth factor stimulus;GO:0010878//cholesterol storage;GO:0060143//positive regulation of syncytium formation by plasma membrane fusion;GO:0032388//positive regulation of intracellular transport;GO:0034381//plasma lipoprotein particle clearance;GO:0015031//protein transport;GO:0016192//vesicle-mediated transport;GO:0030030//cell projection organization;GO:0051259/…
CI01000000_07939673_07949573	605	2792	46.72	174.55	1.90153	2.11e-210	1.69e-208	yes	CI01000000_07939673_07949573	PREDICTED: ETS-related transcription factor Elf-4-like isoform X7 [Maylandia zebra]	-	-	-	GO:0050789//regulation of biological process;GO:0009987//cellular process
CI01000000_12150067_12152716	5	20	2.79	8.99	1.68806	0.0227353	0.0484747	yes	CI01000000_12150067_12152716	inositol polyphosphate 5-phosphatase OCRL-1 [Danio rerio]	ko01100//Metabolic pathways;ko04070//Phosphatidylinositol signaling system;ko00562//Inositol phosphate metabolism	-	-	-
CI01000000_12153519_12163576	20	244	1.34	13.26	3.30678	2.64e-40	3.4e-39	yes	CI01000000_12153519_12163576	PREDICTED: inositol polyphosphate 5-phosphatase OCRL-1 [Danio rerio]	ko01100//Metabolic pathways;ko04070//Phosphatidylinositol signaling system;ko00562//Inositol phosphate metabolism	-	-	-
CI01000000_13046905_13057421	533	1612	48.2	118	1.29168	6.5e-74	1.51e-72	yes	CI01000000_13046905_13057421	PREDICTED: clathrin interactor 1-like [Danio rerio]	-	-	-	-
CI01000000_13152692_13175605	53	200	6.99	21.34	1.6102	6.89e-15	4.05e-14	yes	CI01000000_13152692_13175605	PREDICTED: platelet-derived growth factor C-like [Danio rerio]	ko04810//Regulation of actin cytoskeleton;ko04510//Focal adhesion;ko04060//Cytokine-cytokine receptor interaction;ko05215//Prostate cancer;ko04540//Gap junction;ko05218//Melanoma	GO:0044464;GO:0044421	GO:0046983//protein dimerization activity;GO:0070851//growth factor receptor binding	GO:0009653//anatomical structure morphogenesis;GO:0043200//response to amino acid;GO:0007169//transmembrane receptor protein tyrosine kinase signaling pathway;GO:0008284//positive regulation of cell proliferation;GO:0001932//regulation of protein phosphorylation;GO:0006260//DNA replication
CI01000000_13219725_13261575	28	88	2.88	7.32	1.34577	6.95e-06	2.34e-05	yes	CI01000000_13219725_13261575	PREDICTED: glycine receptor subunit beta isoform X1 [Danio rerio]	ko04080//Neuroactive ligand-receptor interaction	GO:0016021//integral component of membrane;GO:0044459	GO:0005231//excitatory extracellular ligand-gated ion channel activity;GO:0016597//amino acid binding;GO:0005237//inhibitory extracellular ligand-gated ion channel activity	GO:0048731;GO:0006821//chloride transport;GO:0007268//synaptic transmission;GO:0007186//G-protein coupled receptor signaling pathway;GO:0050877//neurological system process;GO:0009605//response to external stimulus
CI01000001_00305883_00333574	128	803	4.42	22.46	2.34524	7.08e-88	1.99e-86	yes	CI01000001_00305883_00333574	PREDICTED: FYVE and coiled-coil domain-containing protein 1-like [Danio rerio]	-	-	-	-
CI01000001_00580789_00602408	39	204	4.13	17.46	2.07984	9.55e-21	7.25e-20	yes	CI01000001_00580789_00602408	proto-oncogene tyrosine-protein kinase Src [Danio rerio]	ko04810//Regulation of actin cytoskeleton;ko04144//Endocytosis;ko04510//Focal adhesion;ko04530//Tight junction;ko04062//Chemokine signaling pathway;ko05152//Tuberculosis;ko04520//Adherens junction;ko04912//GnRH signaling pathway;ko04540//Gap junction;ko04012//ErbB signaling pathway;ko05100//Bacterial invasion of epithelial cells;ko04370//VEGF signaling pathway;ko05120//Epithelial cell signaling i…	-	GO:0004672//protein kinase activity;GO:0032550	GO:0006468//protein phosphorylation
CI01000001_02416674_02429967	102	443	11.5	40.43	1.81379	1.85e-36	2.18e-35	yes	CI01000001_02416674_02429967	retinoic acid receptor gamma-A [Danio rerio]	ko05200//Pathways in cancer;ko05222//Small cell lung cancer;ko05223//Non-small cell lung cancer	GO:0043231//intracellular membrane-bounded organelle	GO:0046914//transition metal ion binding;GO:0003677//DNA binding;GO:0038023//signaling receptor activity;GO:0004879//ligand-activated sequence-specific DNA binding RNA polymerase II transcription factor activity	GO:0030522//intracellular receptor signaling pathway;GO:0009755//hormone-mediated signaling pathway;GO:0006351//transcription, DNA-templated
CI01000001_02581454_02591012	97	270	6.95	15.66	1.172	1.11e-12	5.8e-12	yes	CI01000001_02581454_02591012	PREDICTED: cyclin-T1 isoform X1 [Danio rerio]	-	-	GO:0005488//binding	GO:0044238;GO:0044260
CI01000001_03092786_03156426	9	87	0.34	2.69	2.984	4.96e-14	2.8e-13	yes	CI01000001_03092786_03156426	PREDICTED: plexin-A1, partial [Danio rerio]	ko04360//Axon guidance	GO:0005622//intracellular	-	GO:0050794//regulation of cellular process
CI01000001_03465138_03473769	982	3679	100.97	306.16	1.60036	1.84e-225	1.68e-223	yes	CI01000001_03465138_03473769	PREDICTED: interleukin-17 receptor D [Danio rerio]	-	-	-	-
CI01000001_05509301_05539080	149	1379	4.1	30.76	2.90736	1.17e-185	7.83e-184	yes	CI01000001_05509301_05539080	PREDICTED: brefeldin A-inhibited guanine nucleotide-exchange protein 2 [Danio rerio]	-	GO:0044431//Golgi apparatus part;GO:0015630//microtubule cytoskeleton;GO:0005768//endosome	GO:0051018//protein kinase A binding;GO:0005085//guanyl-nucleotide exchange factor activity	GO:0006996//organelle organization;GO:0001819//positive regulation of cytokine production;GO:0033124//regulation of GTP catabolic process;GO:0032011//ARF protein signal transduction;GO:0023051//regulation of signaling;GO:0006892//post-Golgi vesicle-mediated transport
CI01000001_07270003_07290702	1670	4673	100.03	226.63	1.17991	3.24e-163	1.9e-161	yes	CI01000001_07270003_07290702	polyhomeotic-like protein 2 isoform a [Danio rerio]	-	-	-	-
CI01000001_07953501_07958007	82	339	3.43	11.49	1.7441	4.55e-27	4.28e-26	yes	CI01000001_07953501_07958007	PREDICTED: serine-rich adhesin for platelets-like [Maylandia zebra]	-	-	-	-
CI01000001_08475428_08494279	3	16	0.16	0.68	2.08746	0.0192663	0.0417382	yes	CI01000001_08475428_08494279	PREDICTED: anoctamin-7 [Danio rerio]	-	-	-	-
CI01000001_09977773_10014601	129	477	5.55	16.63	1.58323	1.89e-32	2.04e-31	yes	CI01000001_09977773_10014601	PREDICTED: adenylate cyclase type 6 [Danio rerio]	ko04062//Chemokine signaling pathway;ko04270//Vascular smooth muscle contraction;ko05414//Dilated cardiomyopathy;ko00230//Purine metabolism;ko04724//Glutamatergic synapse;ko04725//Cholinergic synapse;ko04972//Pancreatic secretion;ko04916//Melanogenesis;ko04912//GnRH signaling pathway;ko04540//Gap junction;ko04114//Oocyte meiosis;ko04976//Bile secretion;ko04971//Gastric acid secretion;ko04970//Sal…	-	-	-
CI01000001_10335652_10355677	188	1716	6.6	48.78	2.88575	2.76e-225	2.51e-223	yes	CI01000001_10335652_10355677	disco-interacting protein 2 homolog B-A [Danio rerio]	-	-	-	-
CI01000001_10487487_10496560	57	520	2.99	22.09	2.88518	8.94e-73	2.04e-71	yes	CI01000001_10487487_10496560	histone lysine demethylase PHF8 [Danio rerio]	-	-	-	-
CI01000001_10604980_10633286	68	1120	0.67	8.99	3.74609	9.6e-192	6.74e-190	yes	CI01000001_10604980_10633286	PREDICTED: histone-lysine N-methyltransferase MLL2-like [Maylandia zebra]	-	-	-	-
CI01000001_11099313_11137500	555	5205	6.05	45.95	2.92506	0	0	yes	CI01000001_11099313_11137500	PREDICTED: E3 ubiquitin-protein ligase HUWE1 [Oreochromis niloticus]	ko04120//Ubiquitin mediated proteolysis	-	-	-
CI01000001_11656975_11660666	228	628	35.4	78.89	1.15609	1.21e-26	1.12e-25	yes	CI01000001_11656975_11660666	PREDICTED: TAR DNA-binding protein 43 isoform X3 [Danio rerio]	-	-	-	-
CI01000001_12503839_12514653	90	627	2.89	16.31	2.49662	8.77e-75	2.07e-73	yes	CI01000001_12503839_12514653	Asxl1 protein, partial [Danio rerio]	-	-	-	-
CI01000001_13144090_13148882	43	131	4.86	11.99	1.3028	9.06e-08	3.55e-07	yes	CI01000001_13144090_13148882	HBS1-like protein [Danio rerio]	ko03015//mRNA surveillance pathway	-	-	-
CI01000001_13458908_13462457	35	132	9.91	30.21	1.60807	2.72e-10	1.25e-09	yes	CI01000001_13458908_13462457	E3 ubiquitin-protein ligase NRDP1 [Danio rerio]	ko04144//Endocytosis	-	-	-
CI01000003_00390997_00406970	89	528	3.96	19.01	2.26319	6.59e-57	1.19e-55	yes	CI01000003_00390997_00406970	WD repeat-containing protein 33 isoform 1 [Danio rerio]	-	-	-	-
CI01000003_01194276_01196374	155	416	44.16	95.77	1.11683	1.81e-17	1.2e-16	yes	CI01000003_01194276_01196374	BMP and activin membrane-bound inhibitor homolog (Xenopus laevis) b precursor [Danio rerio]	-	GO:0031224//intrinsic component of membrane;GO:0044424	GO:0001664//G-protein coupled receptor binding	GO:0022604//regulation of cell morphogenesis;GO:0007179//transforming growth factor beta receptor signaling pathway;GO:0001837//epithelial to mesenchymal transition;GO:0030177//positive regulation of Wnt signaling pathway;GO:0006351//transcription, DNA-templated;GO:0043393//regulation of protein binding;GO:0008283//cell proliferation;GO:0048870//cell motility;GO:0035411//catenin import into nucle…
CI01000003_01632757_01671893	356	2140	14.97	72.87	2.28325	3.39e-211	2.73e-209	yes	CI01000003_01632757_01671893	Epidermal growth factor receptor [Danio rerio]	ko05200//Pathways in cancer;ko04010//MAPK signaling pathway;ko04810//Regulation of actin cytoskeleton;ko04020//Calcium signaling pathway;ko04144//Endocytosis;ko04510//Focal adhesion;ko04060//Cytokine-cytokine receptor interaction;ko05160//Hepatitis C;ko04520//Adherens junction;ko05215//Prostate cancer;ko04912//GnRH signaling pathway;ko04540//Gap junction;ko04012//ErbB signaling pathway;ko05218//M…	GO:0044446;GO:0005886//plasma membrane;GO:0005634//nucleus;GO:0005768//endosome	GO:0004714//transmembrane receptor protein tyrosine kinase activity;GO:0036094//small molecule binding;GO:0097159//organic cyclic compound binding;GO:0019899//enzyme binding	GO:0008284//positive regulation of cell proliferation;GO:0048519//negative regulation of biological process;GO:0051179//localization;GO:0071900//regulation of protein serine/threonine kinase activity;GO:0043410//positive regulation of MAPK cascade;GO:0009653//anatomical structure morphogenesis;GO:0006259//DNA metabolic process;GO:0016477//cell migration;GO:0008544//epidermis development;GO:003464…
CI01000003_01797491_01803265	0	16	0.001	2.38	11.2167	6.14e-05	0.000187917	yes	CI01000003_01797491_01803265	phosphotriesterase-related protein [Danio rerio]	-	-	GO:0016787//hydrolase activity;GO:0046914//transition metal ion binding	GO:0008152//metabolic process
CI01000004_00150251_00175611	0	8	0.001	0.4	8.64386	0.0156414	0.0343827	yes	CI01000004_00150251_00175611	ephrin type-B receptor 3 precursor [Danio rerio]	ko04360//Axon guidance	GO:0016021//integral component of membrane	GO:0032550;GO:0004714//transmembrane receptor protein tyrosine kinase activity	GO:0006468//protein phosphorylation;GO:0007169//transmembrane receptor protein tyrosine kinase signaling pathway
CI01000004_00728771_00737436	121	329	10.43	22.95	1.13775	2.14e-14	1.23e-13	yes	CI01000004_00728771_00737436	PREDICTED: xenotropic and polytropic retrovirus receptor 1 homolog isoform X1 [Danio rerio]	-	GO:0016021//integral component of membrane	GO:0004888//transmembrane signaling receptor activity	GO:0007166//cell surface receptor signaling pathway
CI01000004_02126757_02136937	9	45	1.83	7.41	2.01763	3.67e-05	0.000114795	yes	CI01000004_02126757_02136937	PREDICTED: 3-ketodihydrosphingosine reductase-like [Maylandia zebra]	ko01100//Metabolic pathways;ko00600//Sphingolipid metabolism	GO:0043231//intracellular membrane-bounded organelle	GO:0016616//oxidoreductase activity, acting on the CH-OH group of donors, NAD or NADP as acceptor	GO:0006665//sphingolipid metabolic process;GO:0042180//cellular ketone metabolic process
CI01000004_02198207_02227474	91	253	8.29	18.65	1.16973	4.79e-12	2.44e-11	yes	CI01000004_02198207_02227474	PREDICTED: 5'-AMP-activated protein kinase subunit gamma-2 isoform X1 [Danio rerio]	ko05410//Hypertrophic cardiomyopathy (HCM);ko04910//Insulin signaling pathway;ko04920//Adipocytokine signaling pathway	-	GO:0017076//purine nucleotide binding;GO:0016772//transferase activity, transferring phosphorus-containing groups	GO:0006796//phosphate-containing compound metabolic process
CI01000004_02571511_02598869	71	588	1.98	13.29	2.74677	9.24e-78	2.3e-76	yes	CI01000004_02571511_02598869	PREDICTED: rho GTPase-activating protein 21 isoform X3 [Danio rerio]	-	-	-	-
CI01000004_03361436_03375825	192	681	14.55	41.77	1.52145	7.92e-43	1.08e-41	yes	CI01000004_03361436_03375825	scinderin like b [Danio rerio]	ko04810//Regulation of actin cytoskeleton;ko04666//Fc gamma R-mediated phagocytosis	-	GO:0008092//cytoskeletal protein binding	-
CI01000004_03612407_03645686	1	31	0.22	5.43	4.62538	4.71e-07	1.75e-06	yes	CI01000004_03612407_03645686	PREDICTED: ST3 beta-galactoside alpha-2,3-sialyltransferase 3b isoform X1 [Danio rerio]	ko01100//Metabolic pathways;ko00514//Other types of O-glycan biosynthesis;ko00601//Glycosphingolipid biosynthesis - lacto and neolacto series;ko00533//Glycosaminoglycan biosynthesis - keratan sulfate	GO:0031224//intrinsic component of membrane;GO:0005794//Golgi apparatus	GO:0008373//sialyltransferase activity	GO:0043412//macromolecule modification
CI01000004_03705008_03734116	166	589	13.34	38.31	1.52196	2e-37	2.4e-36	yes	CI01000004_03705008_03734116	PREDICTED: receptor-type tyrosine-protein phosphatase F isoform X1 [Danio rerio]	ko04514//Cell adhesion molecules (CAMs);ko04910//Insulin signaling pathway;ko04520//Adherens junction	-	GO:0004721//phosphoprotein phosphatase activity	-
CI01000004_04438520_04452913	51	239	2.18	8.28	1.9253	3.65e-22	2.93e-21	yes	CI01000004_04438520_04452913	PREDICTED: zinc finger FYVE domain-containing protein 9 isoform X1 [Danio rerio]	ko04144//Endocytosis;ko04350//TGF-beta signaling pathway	GO:0005769//early endosome	GO:0043169//cation binding;GO:0035091//phosphatidylinositol binding	GO:0006606//protein import into nucleus;GO:0007178//transmembrane receptor protein serine/threonine kinase signaling pathway
CI01000004_04557685_04579456	1488	3753	45.68	93.31	1.03047	5.01e-109	1.81e-107	yes	CI01000004_04557685_04579456	eukaryotic translation initiation factor 4 gamma 1 [Danio rerio]	ko05416//Viral myocarditis;ko03013//RNA transport	GO:0043234//protein complex;GO:0044444//cytoplasmic part	GO:0008135//translation factor activity, nucleic acid binding	GO:0006413//translational initiation;GO:0007169//transmembrane receptor protein tyrosine kinase signaling pathway;GO:0000288//nuclear-transcribed mRNA catabolic process, deadenylation-dependent decay
CI01000004_04636577_04647840	286	727	31.08	63.94	1.04073	7.6e-26	6.87e-25	yes	CI01000004_04636577_04647840	RIKEN cDNA C330018K18, isoform CRA_b [Mus musculus]	-	-	GO:0016301//kinase activity	GO:0005975//carbohydrate metabolic process;GO:0044237//cellular metabolic process
CI01000004_06183916_06192361	248	705	29.35	67.52	1.20195	2.25e-31	2.35e-30	yes	CI01000004_06183916_06192361	Si:dkey-218h11.4 protein [Danio rerio]	-	-	-	-
CI01000004_06487045_06494732	18	111	0.78	3.9	2.32193	1.94e-13	1.06e-12	yes	CI01000004_06487045_06494732	zinc finger protein 644a [Danio rerio]	-	-	-	-
CI01000004_06555703_06558890	41	152	8.77	26.29	1.58387	2.27e-11	1.11e-10	yes	CI01000004_06555703_06558890	heparan sulfate 2-O-sulfotransferase 1 [Danio rerio]	ko00534//Glycosaminoglycan biosynthesis - heparan sulfate	-	-	-
CI01000004_07008022_07016495	3	29	0.46	3.56	2.95217	3.44e-05	0.000108009	yes	CI01000004_07008022_07016495	activin beta A precursor [Ctenopharyngodon idella]	ko04060//Cytokine-cytokine receptor interaction;ko04350//TGF-beta signaling pathway	-	-	-
CI01000004_07209004_07224321	24	61	0.67	1.37	1.03194	0.00197303	0.00502863	yes	CI01000004_07209004_07224321	PREDICTED: ras-responsive element-binding protein 1 isoform X1 [Danio rerio]	-	-	-	-
CI01000004_07775338_07780352	276	1734	35.57	180.85	2.34606	1.82e-180	1.18e-178	yes	CI01000004_07775338_07780352	angiopoietin-related protein 4 precursor [Danio rerio]	ko03320//PPAR signaling pathway	-	-	-
CI01000004_10907590_10926357	139	400	8.35	19.45	1.21992	5.23e-19	3.7e-18	yes	CI01000004_10907590_10926357	PREDICTED: E3 ubiquitin-protein ligase MARCH6 isoformX1 [Danio rerio]	ko04141//Protein processing in endoplasmic reticulum	-	-	-
CI01000004_11432849_11451784	86	348	8.18	26.79	1.71152	6.52e-27	6.1e-26	yes	CI01000004_11432849_11451784	tyrosine-protein kinase yes [Danio rerio]	ko04530//Tight junction;ko04520//Adherens junction	-	-	-
CI01000004_12127993_12144790	23	108	1.02	3.89	1.9312	8.5e-11	4.02e-10	yes	CI01000004_12127993_12144790	PREDICTED: solute carrier family 4, anion exchanger, member 2a isoform X1 [Danio rerio]	ko04972//Pancreatic secretion;ko04976//Bile secretion;ko04971//Gastric acid secretion;ko04970//Salivary secretion	-	-	-
CI01000004_13094468_13114401	6	31	0.24	1.01	2.07325	0.000513761	0.00141592	yes	CI01000004_13094468_13114401	PREDICTED: protein patched homolog 1 isoform X1 [Danio rerio]	ko05200//Pathways in cancer;ko05217//Basal cell carcinoma;ko04340//Hedgehog signaling pathway	-	-	-
CI01000004_15229290_15233374	51	143	11.9	26.98	1.18093	2.13e-07	8.15e-07	yes	CI01000004_15229290_15233374	peroxisomal biogenesis factor 19 [Danio rerio]	ko04146//Peroxisome	-	-	-
CI01000004_15859240_15861471	38	151	5.86	18.85	1.68559	4.35e-12	2.21e-11	yes	CI01000004_15859240_15861471	PREDICTED: apolipoprotein L, 1 isoform X3 [Danio rerio]	ko05143//African trypanosomiasis	-	-	-
CI01000004_17329122_17345386	971	2809	21.53	50.45	1.22851	3.64e-116	1.41e-114	yes	CI01000004_17329122_17345386	PREDICTED: desmoplakin isoform X1 [Danio rerio]	ko05412//Arrhythmogenic right ventricular cardiomyopathy (ARVC)	-	-	-
CI01000004_17428398_17439651	8	43	0.72	3.15	2.12928	3.93e-05	0.000122498	yes	CI01000004_17428398_17439651	afadin- and alpha-actinin-binding protein [Danio rerio]	ko04520//Adherens junction	-	-	-
CI01000005_03447497_03448897	14	128	1.78	13.14	2.88402	4.22e-19	2.99e-18	yes	CI01000005_03447497_03448897	PREDICTED: zinc finger protein 135-like isoform X5 [Danio rerio]	-	-	-	-
CI01000005_06006736_06010521	2	14	1.39	7.84	2.49577	0.0074061	0.0172166	yes	CI01000005_06006736_06010521	PREDICTED: calcineurin subunit B type 1 [Sorex araneus]	ko04010//MAPK signaling pathway;ko04020//Calcium signaling pathway;ko04360//Axon guidance;ko05152//Tuberculosis;ko05010//Alzheimer's disease;ko04310//Wnt signaling pathway;ko04724//Glutamatergic synapse;ko04380//Osteoclast differentiation;ko04660//T cell receptor signaling pathway;ko04114//Oocyte meiosis;ko04650//Natural killer cell mediated cytotoxicity;ko04210//Apoptosis;ko04720//Long-term pote…	GO:0031981//nuclear lumen;GO:0008287//protein serine/threonine phosphatase complex;GO:0005886//plasma membrane;GO:0044444//cytoplasmic part	GO:0005515//protein binding;GO:0046872//metal ion binding;GO:0004722//protein serine/threonine phosphatase activity	GO:0012501//programmed cell death;GO:0006796//phosphate-containing compound metabolic process;GO:0010822//positive regulation of mitochondrion organization;GO:0006952//defense response;GO:0035556//intracellular signal transduction
CI01000005_06623484_06646729	1126	3764	37.63	101.88	1.43692	4.78e-192	3.37e-190	yes	CI01000005_06623484_06646729	canalicular multispecific organic anion transporter 1 [Danio rerio]	ko04976//Bile secretion;ko02010//ABC transporters	GO:0016021//integral component of membrane;GO:0005886//plasma membrane	GO:0017111//nucleoside-triphosphatase activity;GO:0032550;GO:0015405	GO:0009154//purine ribonucleotide catabolic process;GO:0051234//establishment of localization
CI01000005_06809700_06812138	158	399	10.45	21.36	1.03141	5.35e-15	3.16e-14	yes	CI01000005_06809700_06812138	C10orf12 protein [Homo sapiens]	-	-	-	-
CI01000006_00508138_00537134	12	173	0.62	7.28	3.5536	1.4e-30	1.44e-29	yes	CI01000006_00508138_00537134	PREDICTED: bifunctional heparan sulfate N-deacetylase/N-sulfotransferase 1-like [Oreochromis niloticus]	ko01100//Metabolic pathways;ko00534//Glycosaminoglycan biosynthesis - heparan sulfate	GO:0031224//intrinsic component of membrane;GO:0044431//Golgi apparatus part	GO:0034483//heparan sulfate sulfotransferase activity;GO:0016787//hydrolase activity	GO:0006024//glycosaminoglycan biosynthetic process;GO:0035556//intracellular signal transduction;GO:0048598//embryonic morphogenesis;GO:0007420//brain development;GO:0007169//transmembrane receptor protein tyrosine kinase signaling pathway;GO:0030166//proteoglycan biosynthetic process;GO:0005976//polysaccharide metabolic process
CI01000006_02148291_02155645	71	268	3.61	11.02	1.61005	2.01e-19	1.44e-18	yes	CI01000006_02148291_02155645	PREDICTED: PWWP domain-containing protein 2A-like isoform X2 [Danio rerio]	-	-	GO:0005488//binding	-
CI01000006_03782744_03792823	13	48	1.56	4.65	1.57568	0.000208018	0.000601714	yes	CI01000006_03782744_03792823	PREDICTED: steroid hormone receptor ERR1 isoform X1 [Danio rerio]	-	GO:0043231//intracellular membrane-bounded organelle	GO:0046914//transition metal ion binding;GO:0008289//lipid binding;GO:0001071//nucleic acid binding transcription factor activity;GO:0003677//DNA binding;GO:0038023//signaling receptor activity	GO:0001667//ameboidal cell migration;GO:0009755//hormone-mediated signaling pathway;GO:0006351//transcription, DNA-templated
CI01000006_07001011_07007919	22	60	3.14	6.93	1.14209	0.00107689	0.00283587	yes	CI01000006_07001011_07007919	PREDICTED: inositol-trisphosphate 3-kinase B isoform 1 [Danio rerio]	ko01100//Metabolic pathways;ko04020//Calcium signaling pathway;ko04070//Phosphatidylinositol signaling system;ko00562//Inositol phosphate metabolism	-	-	-
CI01000006_07032358_07058942	12	164	0.35	3.88	3.47063	1.56e-28	1.52e-27	yes	CI01000006_07032358_07058942	PREDICTED: rapamycin-insensitive companion of mTOR isoform X2 [Danio rerio]	ko04150//mTOR signaling pathway	-	-	-
CI01000006_08207762_08211601	116	312	25.7	55.87	1.12031	1.43e-13	7.87e-13	yes	CI01000006_08207762_08211601	crk-like protein [Danio rerio]	ko05200//Pathways in cancer;ko04010//MAPK signaling pathway;ko04810//Regulation of actin cytoskeleton;ko04510//Focal adhesion;ko04062//Chemokine signaling pathway;ko04910//Insulin signaling pathway;ko04722//Neurotrophin signaling pathway;ko04666//Fc gamma R-mediated phagocytosis;ko04012//ErbB signaling pathway;ko05100//Bacterial invasion of epithelial cells;ko05220//Chronic myeloid leukemia;ko052…	-	-	-
CI01000006_08757702_08765273	75	217	16.54	38.68	1.22563	3.41e-11	1.65e-10	yes	CI01000006_08757702_08765273	PREDICTED: WD repeat-containing protein 5 [Sus scrofa]	-	-	-	-
CI01000006_10901059_10906327	5	56	0.63	5.7	3.17754	1.43e-09	6.29e-09	yes	CI01000006_10901059_10906327	PREDICTED: euchromatic histone-lysine N-methyltransferase 1b isoform X4 [Danio rerio]	ko00310//Lysine degradation	-	-	-
CI01000006_11143743_11157316	23	124	1.88	8.22	2.12841	1.97e-13	1.07e-12	yes	CI01000006_11143743_11157316	PREDICTED: endoplasmic reticulum mannosyl-oligosaccharide 1,2-alpha-mannosidase isoform X1 [Danio rerio]	ko01100//Metabolic pathways;ko04141//Protein processing in endoplasmic reticulum;ko00510//N-Glycan biosynthesis	-	-	-
CI01000006_11298514_11313005	4	30	0.15	0.91	2.6009	6.7e-05	0.000204503	yes	CI01000006_11298514_11313005	PREDICTED: AT-hook-containing transcription factor-like isoform X2 [Danio rerio]	-	-	-	-
CI01000006_11476139_11503761	104	615	4.01	19.2	2.25943	1.28e-65	2.63e-64	yes	CI01000006_11476139_11503761	PREDICTED: patatin-like phospholipase domain-containing protein 7-like [Oryzias latipes]	ko00564//Glycerophospholipid metabolism	-	-	-
CI01000006_11753992_11763149	21	52	1.36	2.73	1.00529	0.00867098	0.0198892	yes	CI01000006_11753992_11763149	PREDICTED: outer dense fiber protein 2 [Danio rerio]	-	-	-	-
CI01000006_12274550_12280868	160	447	20.46	46.25	1.17665	3.66e-20	2.71e-19	yes	CI01000006_12274550_12280868	DDB1- and CUL4-associated factor 12 [Danio rerio]	-	-	-	-
CI01000006_12490152_12496647	5	20	1.04	3.36	1.69188	0.0227353	0.0484747	yes	CI01000006_12490152_12496647	PREDICTED: zinc finger matrin-type protein 1-like [Oryzias latipes]	-	-	-	-
CI01000007_00036032_00038173	69	616	5.53	40	2.85465	8.88e-85	2.4e-83	yes	CI01000007_00036032_00038173	PREDICTED: uncharacterized family 31 glucosidase KIAA1161-like [Danio rerio]	-	-	-	-
CI01000008_00232767_00300614	35	233	0.37	1.98	2.4199	3.74e-28	3.62e-27	yes	CI01000008_00232767_00300614	PREDICTED: probable E3 ubiquitin-protein ligase HERC1-like [Danio rerio]	ko04120//Ubiquitin mediated proteolysis	-	-	-
CI01000008_02600385_02605216	0	9	0.001	0.8	9.64386	0.00782344	0.0180581	yes	CI01000008_02600385_02605216	PREDICTED: dentin sialophosphoprotein-like isoform X1 [Maylandia zebra]	-	-	-	-
CI01000009_00555224_00573856	442	2994	37.53	205.79	2.45506	1.77279938237975e-310	2.89e-308	yes	CI01000009_00555224_00573856	PREDICTED: discoidin, CUB and LCCL domain containing 2 isoform X1 [Danio rerio]	-	-	-	-
CI01000009_01596212_01681960	2	30	0.05	0.61	3.60881	4.72e-06	1.61e-05	yes	CI01000009_01596212_01681960	PREDICTED: sodium leak channel non-selective protein [Echinops telfairi]	-	-	-	-
CI01000009_04897197_04933164	81	440	2.77	12.2	2.13892	1.51e-44	2.14e-43	yes	CI01000009_04897197_04933164	GLI-Kruppel family member GLI2a [Danio rerio]	ko05200//Pathways in cancer;ko05217//Basal cell carcinoma;ko04340//Hedgehog signaling pathway	-	-	-
CI01000009_08058976_08066474	58	144	9.04	18.15	1.00557	4.71e-06	1.61e-05	yes	CI01000009_08058976_08066474	serine/threonine-protein kinase 17B [Danio rerio]	-	-	-	-
CI01000009_08232128_08270301	1334	11811	13.95	100.08	2.84282	0	0	yes	CI01000009_08232128_08270301	PREDICTED: collagen alpha-3(VI) chain-like [Takifugu rubripes]	-	-	-	-
CI01000009_09716074_09733349	67	318	2.58	9.9	1.94006	2.37e-29	2.36e-28	yes	CI01000009_09716074_09733349	PREDICTED: zinc finger MYM-type protein 2 [Danio rerio]	-	-	-	-
CI01000009_10271506_10292564	37	128	1.3	3.65	1.48938	4.8e-09	2.05e-08	yes	CI01000009_10271506_10292564	PREDICTED: poly [ADP-ribose] polymerase 4 [Danio rerio]	ko03410//Base excision repair	-	-	-
CI01000009_10319216_10329706	107	336	8.53	21.68	1.34575	7.05e-19	4.96e-18	yes	CI01000009_10319216_10329706	PREDICTED: 1-phosphatidylinositol 4,5-bisphosphate phosphodiesterase delta-4 [Danio rerio]	ko01100//Metabolic pathways;ko04020//Calcium signaling pathway;ko04070//Phosphatidylinositol signaling system;ko00562//Inositol phosphate metabolism	-	-	-
CI01000009_10382813_10390177	7	54	0.57	3.55	2.63879	5.49e-08	2.19e-07	yes	CI01000009_10382813_10390177	PREDICTED: si:dkey-101k6.3 [Danio rerio]	-	-	-	-
CI01000009_10477699_10485965	9	51	0.57	2.6	2.18948	2.1e-06	7.39e-06	yes	CI01000009_10477699_10485965	Heart of glass [Danio rerio]	-	-	-	-
CI01000010_01156828_01164899	79	324	7.83	25.99	1.73087	1.65e-25	1.47e-24	yes	CI01000010_01156828_01164899	solute carrier family 38, member 5b [Danio rerio]	ko04724//Glutamatergic synapse;ko04964//Proximal tubule bicarbonate reclamation	GO:0031224//intrinsic component of membrane	-	-
CI01000010_01202099_01209001	26	83	1.48	3.81	1.36419	9.6e-06	3.19e-05	yes	CI01000010_01202099_01209001	TBC1 domain family member 25 [Danio rerio]	-	GO:0005773//vacuole	GO:0005099//Ras GTPase activator activity	GO:0044088//regulation of vacuole organization;GO:0032313//regulation of Rab GTPase activity
CI01000010_01954571_01961365	33	395	3.05	29.51	3.27432	2.3e-63	4.57e-62	yes	CI01000010_01954571_01961365	PREDICTED: sodium-dependent phosphate transporter 1-A isoform X1 [Danio rerio]	-	GO:0016020//membrane	GO:0015291//secondary active transmembrane transporter activity	GO:0015698//inorganic anion transport
CI01000010_02530251_02538713	81	632	12.76	80.52	2.65772	6.76e-81	1.74e-79	yes	CI01000010_02530251_02538713	MAP kinase-interacting serine/threonine kinase 2b [Danio rerio]	ko04010//MAPK signaling pathway;ko04910//Insulin signaling pathway	GO:0016604//nuclear body	GO:0043169//cation binding;GO:0032550;GO:0004672//protein kinase activity	GO:0006412//translation;GO:0048534;GO:0006464//cellular protein modification process;GO:0006796//phosphate-containing compound metabolic process;GO:0038034;GO:0046685//response to arsenic-containing substance
CI01000010_03025386_03030144	25	75	5	12.14	1.27977	6.84e-05	0.000208512	yes	CI01000010_03025386_03030144	UDP-N-acetylglucosamine transporter [Danio rerio]	-	GO:0031224//intrinsic component of membrane;GO:0044431//Golgi apparatus part	GO:0005402//cation:sugar symporter activity;GO:0015215//nucleotide transmembrane transporter activity	GO:0006818//hydrogen transport;GO:0015711//organic anion transport;GO:0006862//nucleotide transport
CI01000010_03116123_03125761	107	276	6.59	13.76	1.06213	2.44e-11	1.19e-10	yes	CI01000010_03116123_03125761	PREDICTED: ER degradation enhancer, mannosidase alpha-like 3 isoform X3 [Danio rerio]	ko04141//Protein processing in endoplasmic reticulum	-	-	-
CI01000010_03544215_03547481	0	8	0.001	2.23	11.1228	0.0156414	0.0343827	yes	CI01000010_03544215_03547481	PREDICTED: transmembrane gamma-carboxyglutamic acid protein 1 isoform X1 [Danio rerio]	-	-	-	-
CI01000010_04871254_04873119	2	16	0.28	1.8	2.6845	0.0023592	0.00594001	yes	CI01000010_04871254_04873119	doublesex- and mab-3-related transcription factor A2 [Danio rerio]	-	GO:0043231//intracellular membrane-bounded organelle	GO:0043169//cation binding;GO:0001071//nucleic acid binding transcription factor activity;GO:0003677//DNA binding	GO:0048731;GO:0030154//cell differentiation;GO:0006351//transcription, DNA-templated
CI01000010_07281816_07307471	25	163	1.17	6.18	2.4011	8.99e-20	6.55e-19	yes	CI01000010_07281816_07307471	PREDICTED: rap guanine nucleotide exchange factor 1 isoform X1 [Danio rerio]	ko04510//Focal adhesion;ko04910//Insulin signaling pathway;ko04722//Neurotrophin signaling pathway;ko05211//Renal cell carcinoma	-	-	GO:0007264//small GTPase mediated signal transduction
CI01000010_07649121_07654390	30	157	13.56	57.25	2.07792	2.24e-16	1.42e-15	yes	CI01000010_07649121_07654390	Neuroblastoma RAS viral (v-ras) oncogene homolog [Danio rerio]	ko05200//Pathways in cancer;ko04010//MAPK signaling pathway;ko04810//Regulation of actin cytoskeleton;ko04530//Tight junction;ko04062//Chemokine signaling pathway;ko04360//Axon guidance;ko05160//Hepatitis C;ko04725//Cholinergic synapse;ko04910//Insulin signaling pathway;ko04722//Neurotrophin signaling pathway;ko04916//Melanogenesis;ko04660//T cell receptor signaling pathway;ko05215//Prostate canc…	GO:0031988//membrane-bounded vesicle;GO:0044431//Golgi apparatus part;GO:0016020//membrane	GO:0032550;GO:0005515//protein binding	GO:0007010//cytoskeleton organization;GO:0042692//muscle cell differentiation;GO:0032147//activation of protein kinase activity;GO:0006952//defense response;GO:0007409//axonogenesis;GO:0009154//purine ribonucleotide catabolic process;GO:0016601//Rac protein signal transduction;GO:0007599//hemostasis;GO:0008283//cell proliferation;GO:0007632//visual behavior;GO:0043066//negative regulation of apop…
CI01000010_08821963_08829108	7	53	0.89	5.47	2.61966	9.32e-08	3.65e-07	yes	CI01000010_08821963_08829108	PREDICTED: ETS domain-containing protein Elk-1 [Danio rerio]	ko04010//MAPK signaling pathway;ko04510//Focal adhesion;ko04910//Insulin signaling pathway;ko04912//GnRH signaling pathway;ko04012//ErbB signaling pathway;ko05140//Leishmaniasis;ko05213//Endometrial cancer;ko05020//Prion diseases	-	GO:0003677//DNA binding	GO:0006351//transcription, DNA-templated
CI01000010_08953769_08962470	0	10	0.001	1.87	10.8688	0.00391328	0.0094937	yes	CI01000010_08953769_08962470	Catechol O-methyltransferase [Salmo salar]	ko01100//Metabolic pathways;ko00140//Steroid hormone biosynthesis;ko00350//Tyrosine metabolism	GO:0043231//intracellular membrane-bounded organelle	GO:0046872//metal ion binding;GO:0008171//O-methyltransferase activity	GO:0042133//neurotransmitter metabolic process;GO:0042417//dopamine metabolic process
CI01000010_09902329_09911570	299	1140	68.78	212	1.624	7.4e-76	1.78e-74	yes	CI01000010_09902329_09911570	protein phosphatase PTC7 homolog [Danio rerio]	-	GO:0043231//intracellular membrane-bounded organelle	GO:0016791//phosphatase activity;GO:0043169//cation binding	GO:0006796//phosphate-containing compound metabolic process
CI01000010_10232696_10237520	17	91	6.23	26.93	2.11191	1.81e-10	8.39e-10	yes	CI01000010_10232696_10237520	BCL2/adenovirus E1B interacting protein 3-like a [Danio rerio]	-	GO:0031224//intrinsic component of membrane;GO:0031967	-	GO:0050789//regulation of biological process;GO:0006915//apoptotic process
CI01000010_11126540_11144038	26	249	2.32	17.98	2.9542	7.24e-37	8.62e-36	yes	CI01000010_11126540_11144038	sodium- and chloride-dependent taurine transporter [Danio rerio]	-	GO:0016021//integral component of membrane	GO:0005343//organic acid:sodium symporter activity;GO:0005326//neurotransmitter transporter activity	-
CI01000010_11271806_11312993	920	3856	17.13	58.16	1.7635	4.97e-274	6.37e-272	yes	CI01000010_11271806_11312993	PREDICTED: translational activator GCN1 [Danio rerio]	-	-	-	-
CI01000010_11742497_11766574	84	422	2.72	11.08	2.02628	5.41e-40	6.9e-39	yes	CI01000010_11742497_11766574	crumbs homolog 2b precursor [Danio rerio]	-	-	-	GO:0048856//anatomical structure development
CI01000011_00144122_00157897	824	2415	230.65	546.21	1.24375	7.17e-105	2.46e-103	yes	CI01000011_00144122_00157897	equilibrative nucleoside transporter 1 [Danio rerio]	-	GO:0031224//intrinsic component of membrane	GO:0015932//nucleobase-containing compound transmembrane transporter activity	GO:0015858//nucleoside transport
CI01000012_00863269_00864644	1321	5064	204.46	634.07	1.63282	2.35e-300	3.44e-298	yes	CI01000012_00863269_00864644	PREDICTED: zinc finger protein 36, C3H1 type-like 2-A-like [Takifugu rubripes]	-	-	-	-
CI01000012_01322824_01387494	10	47	0.76	2.9	1.93198	3.38e-05	0.000106448	yes	CI01000012_01322824_01387494	Protein kinase C epsilon type [Tupaia chinensis]	ko04530//Tight junction;ko04062//Chemokine signaling pathway;ko04270//Vascular smooth muscle contraction;ko04722//Neurotrophin signaling pathway;ko05162//Measles;ko04660//T cell receptor signaling pathway;ko04666//Fc gamma R-mediated phagocytosis;ko04912//GnRH signaling pathway;ko04920//Adipocytokine signaling pathway;ko04664//Fc epsilon RI signaling pathway;ko04930//Type II diabetes mellitus	-	-	-
CI01000012_03267719_03279187	3	17	0.46	2.1	2.19068	0.0118586	0.0266162	yes	CI01000012_03267719_03279187	PREDICTED: solute carrier family 35 member F3 [Danio rerio]	-	-	-	-
CI01000012_04551570_04571150	12	144	1.49	14.51	3.28366	5.45e-24	4.64e-23	yes	CI01000012_04551570_04571150	PREDICTED: sphingosine-1-phosphate phosphatase 1 [Danio rerio]	ko00600//Sphingolipid metabolism	-	-	-
CI01000012_04722087_04836261	110	500	0.54	2	1.88897	1.19e-42	1.62e-41	yes	CI01000012_04722087_04836261	PREDICTED: nesprin-2 isoform X1 [Danio rerio]	-	-	-	-
CI01000012_05006941_05018373	159	496	24.85	62.71	1.33545	1.37e-26	1.27e-25	yes	CI01000012_05006941_05018373	protein salvador homolog 1 [Danio rerio]	-	-	-	-
CI01000012_05035890_05063488	157	534	10.09	27.78	1.46112	3.34e-32	3.58e-31	yes	CI01000012_05035890_05063488	PREDICTED: mitogen-activated protein kinase kinase kinase kinase 5 isoform X5 [Danio rerio]	-	-	-	-
CI01000012_05094462_05108315	97	662	3.79	20.93	2.4653	2.42e-77	5.93e-76	yes	CI01000012_05094462_05108315	PREDICTED: son of sevenless homolog 2 isoform X1 [Danio rerio]	ko05200//Pathways in cancer;ko04010//MAPK signaling pathway;ko04810//Regulation of actin cytoskeleton;ko04510//Focal adhesion;ko04062//Chemokine signaling pathway;ko05160//Hepatitis C;ko04910//Insulin signaling pathway;ko04722//Neurotrophin signaling pathway;ko04660//T cell receptor signaling pathway;ko05215//Prostate cancer;ko04912//GnRH signaling pathway;ko04540//Gap junction;ko04630//Jak-STAT …	-	-	-
CI01000012_08520569_08525168	23	209	3.34	24.58	2.87956	2.16e-30	2.21e-29	yes	CI01000012_08520569_08525168	PREDICTED: protein phosphatase 1A isoform X2 [Danio rerio]	ko04010//MAPK signaling pathway	-	-	-
CI01000012_09113260_09152667	6	27	0.76	2.76	1.8606	0.0021191	0.00537952	yes	CI01000012_09113260_09152667	zinc finger CCHC domain-containing protein 24 [Danio rerio]	-	-	-	-
CI01000012_11000305_11008211	2	42	0.22	3.7	4.07195	5.81e-09	2.46e-08	yes	CI01000012_11000305_11008211	PREDICTED: sodium/potassium/calcium exchanger 3 [Danio rerio]	-	-	-	-
CI01000012_11913513_11921468	233	1043	24.66	89.36	1.85746	7.48e-84	2e-82	yes	CI01000012_11913513_11921468	PREDICTED: sphingosine-1-phosphate lyase 1 isoform X1 [Danio rerio]	ko01100//Metabolic pathways;ko00600//Sphingolipid metabolism	-	-	-
CI01000012_12128962_12130578	325	1470	34.61	126.69	1.87204	4.85e-116	1.87e-114	yes	CI01000012_12128962_12130578	inositol 1,4,5-trisphosphate receptor-interacting protein precursor [Danio rerio]	-	-	-	-
CI01000012_12733327_12736780	21	53	10.98	22.35	1.0254	0.00640312	0.0150587	yes	CI01000012_12733327_12736780	Rab4a protein, partial [Danio rerio]	ko04144//Endocytosis	-	-	-
CI01000013_01168439_01172788	2	13	0.61	3.2	2.39119	0.0129695	0.0289182	yes	CI01000013_01168439_01172788	peroxisomal membrane protein 11A [Danio rerio]	ko04146//Peroxisome	-	-	-
CI01000013_03902606_03908849	55	196	2.83	8.17	1.52953	1.23e-13	6.78e-13	yes	CI01000013_03902606_03908849	Ighmbp2l protein [Danio rerio]	-	-	-	-
CI01000013_04350678_04363643	57	238	7.1	23.98	1.75594	1.43e-19	1.03e-18	yes	CI01000013_04350678_04363643	Smad3 [Ctenopharyngodon idella]	ko05200//Pathways in cancer;ko04144//Endocytosis;ko04310//Wnt signaling pathway;ko05142//Chagas disease (American trypanosomiasis);ko04520//Adherens junction;ko04110//Cell cycle;ko04350//TGF-beta signaling pathway;ko05210//Colorectal cancer;ko05220//Chronic myeloid leukemia;ko05212//Pancreatic cancer	-	-	-
CI01000013_05197841_05231302	23	65	3.79	8.67	1.19383	0.000459609	0.00127774	yes	CI01000013_05197841_05231302	PREDICTED: transmembrane protein 189-like [Oreochromis niloticus]	-	-	-	-
CI01000013_05483212_05505616	0	20	0.001	0.56	9.12928	7.69e-06	2.58e-05	yes	CI01000013_05483212_05505616	PREDICTED: protein NLRC5-like [Danio rerio]	-	-	-	-
CI01000013_05808968_05845757	88	259	5.15	12.27	1.25249	1.53e-13	8.4e-13	yes	CI01000013_05808968_05845757	PREDICTED: zinc finger CCCH domain-containing protein 18 isoform X4 [Danio rerio]	-	-	-	-
CI01000013_05878375_05880680	0	8	0.001	0.67	9.38802	0.0156414	0.0343827	yes	CI01000013_05878375_05880680	Has3 protein [Danio rerio]	-	-	-	-
CI01000013_05947579_05951579	41	130	3.6	9.25	1.36146	2.47e-08	1.01e-07	yes	CI01000013_05947579_05951579	wee1-like protein kinase [Danio rerio]	ko04110//Cell cycle	-	-	-
CI01000013_06278898_06283356	7	64	0.85	6.26	2.88063	4.16e-10	1.89e-09	yes	CI01000013_06278898_06283356	PREDICTED: alpha-1,3-mannosyl-glycoprotein 4-beta-N-acetylglucosaminyltransferase C [Danio rerio]	ko01100//Metabolic pathways;ko00510//N-Glycan biosynthesis	-	-	-
CI01000013_07023379_07027997	2	49	0.17	3.34	4.29624	1.37e-10	6.4e-10	yes	CI01000013_07023379_07027997	PREDICTED: pannexin-2 isoform X1 [Danio rerio]	-	-	-	-
CI01000013_08448494_08481411	16	92	0.49	2.26	2.20547	6.89e-11	3.28e-10	yes	CI01000013_08448494_08481411	PREDICTED: UPF0606 protein KIAA1549 isoform X2 [Danio rerio]	-	-	-	-
CI01000013_09828630_09852321	46	623	4	43.86	3.45483	8.54e-103	2.87e-101	yes	CI01000013_09828630_09852321	PREDICTED: hepatocyte growth factor-like [Oryzias latipes]	ko05200//Pathways in cancer;ko04510//Focal adhesion;ko04060//Cytokine-cytokine receptor interaction;ko05218//Melanoma;ko05211//Renal cell carcinoma;ko05144//Malaria	-	-	-
CI01000013_11402841_11414169	27	87	1.87	4.87	1.38088	3.91e-06	1.35e-05	yes	CI01000013_11402841_11414169	PREDICTED: cadherin-1 [Danio rerio]	ko05200//Pathways in cancer;ko04514//Cell adhesion molecules (CAMs);ko05130//Pathogenic Escherichia coli infection;ko04520//Adherens junction;ko05100//Bacterial invasion of epithelial cells;ko05218//Melanoma;ko05213//Endometrial cancer;ko05219//Bladder cancer;ko05216//Thyroid cancer	-	-	-
CI01000013_12180062_12209369	13	112	0.65	4.55	2.80735	1.15e-16	7.35e-16	yes	CI01000013_12180062_12209369	PREDICTED: Golgi apparatus protein 1-like isoform X2 [Maylandia zebra]	ko04514//Cell adhesion molecules (CAMs)	-	-	-
CI01000013_12245311_12259172	14	74	0.81	3.47	2.09894	2.32e-08	9.45e-08	yes	CI01000013_12245311_12259172	PREDICTED: WD repeat-containing protein 59 [Oreochromis niloticus]	-	-	-	-
CI01000013_12284334_12294513	23	137	4.1	19.75	2.26816	6.06e-16	3.74e-15	yes	CI01000013_12284334_12294513	palmitoyltransferase ZDHHC7 [Danio rerio]	-	-	-	-
CI01000015_05166516_05168963	25	131	1.65	6.98	2.08076	7.3e-14	4.08e-13	yes	CI01000015_05166516_05168963	mCG19533 [Mus musculus]	-	-	-	-
CI01000015_06710087_06713784	8	77	0.95	7.41	2.96347	1.97e-12	1.02e-11	yes	CI01000015_06710087_06713784	PREDICTED: chromobox 6 isoform X1 [Danio rerio]	-	-	-	-
CI01000016_00166492_00172759	116	386	15.37	41.37	1.42847	2.82e-23	2.34e-22	yes	CI01000016_00166492_00172759	PREDICTED: serine incorporator 2 [Danio rerio]	-	-	-	-
CI01000016_00251025_00251471	13	41	10.57	26.81	1.3428	0.00322405	0.00795523	yes	CI01000016_00251025_00251471	glycogen synthase kinase binding protein [Danio rerio]	ko04310//Wnt signaling pathway	-	-	-
CI01000016_00456765_00460615	55	178	12.41	32.48	1.38805	4.88e-11	2.35e-10	yes	CI01000016_00456765_00460615	tumor protein p53-inducible nuclear protein 1 [Danio rerio]	-	GO:0005773//vacuole	GO:0005488//binding	GO:0006351//transcription, DNA-templated;GO:0070887//cellular response to chemical stimulus;GO:0006915//apoptotic process;GO:0022402//cell cycle process;GO:0048522//positive regulation of cellular process;GO:0006914//autophagy;GO:0006950//response to stress
CI01000016_02374077_02383616	92	698	9.13	56.04	2.61777	3.68e-87	1.03e-85	yes	CI01000016_02374077_02383616	Pi4kb protein [Danio rerio]	ko01100//Metabolic pathways;ko04070//Phosphatidylinositol signaling system;ko00562//Inositol phosphate metabolism	GO:0031966//mitochondrial membrane;GO:0044431//Golgi apparatus part;GO:0005789//endoplasmic reticulum membrane	GO:0032550;GO:0052742	GO:0046488//phosphatidylinositol metabolic process;GO:0046474//glycerophospholipid biosynthetic process;GO:0048017//inositol lipid-mediated signaling;GO:0006897//endocytosis
CI01000016_02936606_02957342	61	192	2.47	6.29	1.34855	1.96e-11	9.61e-11	yes	CI01000016_02936606_02957342	PREDICTED: LOW QUALITY PROTEIN: mitogen-activated protein kinase kinase kinase 5 [Danio rerio]	ko04010//MAPK signaling pathway;ko04141//Protein processing in endoplasmic reticulum;ko04722//Neurotrophin signaling pathway;ko05014//Amyotrophic lateral sclerosis (ALS)	GO:0044444//cytoplasmic part	GO:0004702//receptor signaling protein serine/threonine kinase activity;GO:0032550;GO:0046983//protein dimerization activity;GO:0046872//metal ion binding;GO:0016505//peptidase activator activity involved in apoptotic process;GO:0019902//phosphatase binding	GO:0034614//cellular response to reactive oxygen species;GO:0006915//apoptotic process;GO:0000187//activation of MAPK activity;GO:0051403//stress-activated MAPK cascade
CI01000016_03082653_03084658	22	91	20.82	69.17	1.73218	4.35e-08	1.74e-07	yes	CI01000016_03082653_03084658	PREDICTED: discoidin, CUB and LCCL domain-containing protein 1-like [Danio rerio]	-	-	-	-
CI01000016_03834829_03843163	64	331	2.67	11.17	2.06472	7.54e-33	8.2e-32	yes	CI01000016_03834829_03843163	PREDICTED: zinc finger protein 687-like isoform X1 [Danio rerio]	-	-	-	-
CI01000016_04156457_04176927	77	1527	3.99	64.1	4.00586	1.07e-270	1.31e-268	yes	CI01000016_04156457_04176927	PREDICTED: epithelial discoidin domain-containing receptor 1 isoform X2 [Danio rerio]	-	-	GO:0004672//protein kinase activity	GO:0016310//phosphorylation
CI01000016_05170621_05189845	100	257	13.21	27.47	1.05623	1.68e-10	7.79e-10	yes	CI01000016_05170621_05189845	PREDICTED: lysophospholipid acyltransferase 5 [Danio rerio]	ko00564//Glycerophospholipid metabolism	GO:0031224//intrinsic component of membrane;GO:0042175//nuclear outer membrane-endoplasmic reticulum membrane network	GO:0008374//O-acyltransferase activity	GO:0046470//phosphatidylcholine metabolic process;GO:0006658//phosphatidylserine metabolic process
CI01000016_05781693_05789936	1	22	0.15	2.74	4.19114	2.12e-05	6.8e-05	yes	CI01000016_05781693_05789936	D site of albumin promoter (albumin D-box) binding protein b [Danio rerio]	ko04711//Circadian rhythm - fly	-	-	-
CI01000016_07214392_07233533	8	72	1.2	8.75	2.86625	3.2e-11	1.55e-10	yes	CI01000016_07214392_07233533	PREDICTED: retinoic acid receptor RXR-beta-B isoform X1 [Danio rerio]	ko05200//Pathways in cancer;ko05222//Small cell lung cancer;ko04920//Adipocytokine signaling pathway;ko03320//PPAR signaling pathway;ko05223//Non-small cell lung cancer;ko05216//Thyroid cancer	GO:0043231//intracellular membrane-bounded organelle	GO:0046914//transition metal ion binding;GO:0001071//nucleic acid binding transcription factor activity;GO:0003677//DNA binding;GO:0038023//signaling receptor activity	GO:0009755//hormone-mediated signaling pathway;GO:0006351//transcription, DNA-templated
CI01000016_11938043_11946368	12	55	1.67	6.2	1.89242	7.3e-06	2.46e-05	yes	CI01000016_11938043_11946368	C1orf51 [Osmerus mordax]	-	-	-	-
CI01000017_00104364_00117225	25	120	1.5	5.81	1.95358	7.32e-12	3.68e-11	yes	CI01000017_00104364_00117225	PREDICTED: pyruvate dehydrogenase phosphatase regulatory subunit, mitochondrial [Danio rerio]	-	GO:0043231//intracellular membrane-bounded organelle	GO:0008168//methyltransferase activity	GO:0006544//glycine metabolic process
CI01000018_04378035_04382378	142	410	68.51	159.54	1.21953	1.24e-19	8.99e-19	yes	CI01000018_04378035_04382378	PREDICTED: N-alpha-acetyltransferase 50 isoform X1 [Danio rerio]	-	GO:0044424	GO:0016407//acetyltransferase activity	-
CI01000018_05888431_05897614	98	309	7.21	18.42	1.3532	1.79e-17	1.19e-16	yes	CI01000018_05888431_05897614	PREDICTED: myb-related protein A isoform X1 [Danio rerio]	-	-	-	-
CI01000018_06547019_06585316	3	27	0.11	0.78	2.82597	0.000104826	0.000313003	yes	CI01000018_06547019_06585316	PREDICTED: si:dkey-11p10.8 isoform X3 [Danio rerio]	-	-	-	-
CI01000018_06696391_06705674	1	12	0.05	0.52	3.37851	0.00636217	0.0149676	yes	CI01000018_06696391_06705674	PREDICTED: patched domain-containing protein 1 [Danio rerio]	-	GO:0031224//intrinsic component of membrane	GO:0004888//transmembrane signaling receptor activity	GO:0050877//neurological system process;GO:0007166//cell surface receptor signaling pathway
CI01000018_06757523_06763462	17	46	1.68	3.68	1.13124	0.00450375	0.0107988	yes	CI01000018_06757523_06763462	membrane-bound transcription factor site-2 protease [Danio rerio]	ko04141//Protein processing in endoplasmic reticulum	GO:0044424	GO:0004175//endopeptidase activity	GO:0001501//skeletal system development;GO:0016485//protein processing
CI01000018_06937758_06953871	12	103	0.88	6.14	2.80266	2.51e-15	1.5e-14	yes	CI01000018_06937758_06953871	PREDICTED: kelch-like protein 24-like [Oryzias latipes]	-	GO:0044424;GO:0043025//neuronal cell body;GO:0043005//neuron projection	-	-
CI01000019_00750525_00759434	22	157	1.59	9.19	2.53104	2.36e-20	1.76e-19	yes	CI01000019_00750525_00759434	pyridine nucleotide-disulfide oxidoreductase domain-containing protein 1 [Danio rerio]	-	-	GO:0003824//catalytic activity	-
CI01000019_04049137_04091649	3	19	0.23	1.19	2.37126	0.00722652	0.0168531	yes	CI01000019_04049137_04091649	PREDICTED: acyl-CoA synthetase short-chain family member 3, mitochondrial [Danio rerio]	ko01100//Metabolic pathways;ko00640//Propanoate metabolism	GO:0043231//intracellular membrane-bounded organelle	GO:0016405//CoA-ligase activity;GO:0032550	-
CI01000020_02152392_02153977	46	133	12.12	28.32	1.22443	3.03e-07	1.15e-06	yes	CI01000020_02152392_02153977	PREDICTED: t-complex 11 (mouse)-like 2 isoform X1 [Danio rerio]	-	-	-	-
CI01000020_02233314_02238917	21	101	5.43	21.12	1.95959	2.39e-10	1.1e-09	yes	CI01000020_02233314_02238917	protein FAM60A [Danio rerio]	-	GO:0070822//Sin3-type complex	GO:0005488//binding	GO:0016477//cell migration
CI01000020_03264878_03271412	45	185	5.59	18.59	1.73361	3.67e-15	2.19e-14	yes	CI01000020_03264878_03271412	PREDICTED: nuclear respiratory factor 1 isoform X1 [Danio rerio]	ko05016//Huntington's disease	-	-	GO:0006996//organelle organization
CI01000020_04318813_04320384	5	48	0.55	4.28	2.96011	3.36e-08	1.36e-07	yes	CI01000020_04318813_04320384	dual specificity tyrosine-phosphorylation-regulated kinase 2, partial [Carassius auratus]	-	GO:0032991//macromolecular complex;GO:0043231//intracellular membrane-bounded organelle	GO:0032182//small conjugating protein binding;GO:0046914//transition metal ion binding;GO:0032550;GO:0004672//protein kinase activity	GO:0007166//cell surface receptor signaling pathway;GO:0042992//negative regulation of transcription factor import into nucleus;GO:0008630//intrinsic apoptotic signaling pathway in response to DNA damage;GO:0006468//protein phosphorylation;GO:0005978//glycogen biosynthetic process
CI01000020_05143320_05161129	38	174	2.29	8.5	1.89212	3.59e-16	2.25e-15	yes	CI01000020_05143320_05161129	PREDICTED: CCR4-NOT transcription complex subunit 4-like [Danio rerio]	ko03018//RNA degradation	-	GO:0046872//metal ion binding;GO:0003676//nucleic acid binding	-
CI01000020_06699639_06736895	134	1252	3.36	25.43	2.92	4.93e-170	3.03e-168	yes	CI01000020_06699639_06736895	Myotubularin-related protein 5 [Chelonia mydas]	-	-	GO:0042578//phosphoric ester hydrolase activity	GO:0006796//phosphate-containing compound metabolic process
CI01000021_02495559_02501217	66	166	6.6	13.44	1.026	5.53e-07	2.05e-06	yes	CI01000021_02495559_02501217	PREDICTED: protein FAM217B [Chrysemys picta bellii]	-	-	-	-
CI01000021_03184886_03225117	410	4807	12.67	120.34	3.24763	0	0	yes	CI01000021_03184886_03225117	PREDICTED: tensin-like C1 domain-containing phosphatase-like isoform X4 [Danio rerio]	-	-	-	-
CI01000021_04807791_04818427	124	316	9.31	19.2	1.04425	2.81e-12	1.44e-11	yes	CI01000021_04807791_04818427	PREDICTED: kinesin family member 3B isoform X2 [Danio rerio]	-	-	-	-
CI01000023_00306898_00328337	7	24	0.38	1.06	1.47999	0.0162028	0.0355401	yes	CI01000023_00306898_00328337	PREDICTED: NACHT, LRR and PYD domains-containing protein 12-like [Danio rerio]	-	-	-	-
CI01000024_00171018_00176868	104	286	7.88	17.55	1.1552	4.11e-13	2.2e-12	yes	CI01000024_00171018_00176868	Zgc:161969 protein [Danio rerio]	-	-	-	-
CI01000024_00635649_00647166	41	107	9.57	20.19	1.07705	2.94e-05	9.3e-05	yes	CI01000024_00635649_00647166	PREDICTED: leucine-rich repeat flightless-interacting protein 2 isoform X1 [Danio rerio]	-	-	-	-
CI01000024_00766380_00783144	66	257	8.6	27.1	1.65588	1.78e-19	1.28e-18	yes	CI01000024_00766380_00783144	cytoplasmic protein NCK2 [Danio rerio]	ko04360//Axon guidance;ko05130//Pathogenic Escherichia coli infection;ko04660//T cell receptor signaling pathway;ko04012//ErbB signaling pathway	-	-	-
CI01000024_01289960_01316508	11	78	0.59	3.39	2.5225	1.57e-10	7.31e-10	yes	CI01000024_01289960_01316508	novel protein similar to inositol polyphosphate-4-phosphatase, type I (inpp4a) [Danio rerio]	ko01100//Metabolic pathways;ko04070//Phosphatidylinositol signaling system;ko00562//Inositol phosphate metabolism	-	-	-
CI01000024_01933404_01948495	32	91	2.91	6.69	1.20099	3.42e-05	0.000107506	yes	CI01000024_01933404_01948495	PREDICTED: islet cell autoantigen 1-like isoform X5 [Danio rerio]	-	-	-	-
CI01000024_01986389_01999359	170	1492	10.29	73.12	2.82902	3.49e-194	2.53e-192	yes	CI01000024_01986389_01999359	PREDICTED: bone morphogenetic protein receptor, type II a (serine/threonine kinase) isoform X1 [Danio rerio]	ko04060//Cytokine-cytokine receptor interaction;ko04350//TGF-beta signaling pathway	-	-	-
CI01000024_02939122_02964449	15	42	0.49	1.12	1.19265	0.006528	0.0153276	yes	CI01000024_02939122_02964449	PREDICTED: multidrug resistance-associated protein 1-like [Oreochromis niloticus]	ko02010//ABC transporters;ko04977//Vitamin digestion and absorption	-	-	-
CI01000024_03526772_03550303	25	155	2.94	14.74	2.32585	1.72e-18	1.19e-17	yes	CI01000024_03526772_03550303	PREDICTED: abl interactor 2 isoform 6 [Dasypus novemcinctus]	ko04810//Regulation of actin cytoskeleton	-	-	-
CI01000024_04542156_04543940	37	257	3.5	19.69	2.49204	4.88e-32	5.19e-31	yes	CI01000024_04542156_04543940	PREDICTED: nuclear factor, interleukin 3 regulated, member 5 isoform X1 [Danio rerio]	-	-	-	-
CI01000024_04713262_04732736	14	77	0.53	2.36	2.15472	5.54e-09	2.35e-08	yes	CI01000024_04713262_04732736	PREDICTED: myosin-9 isoform X2 [Danio rerio]	ko04810//Regulation of actin cytoskeleton;ko04530//Tight junction;ko04270//Vascular smooth muscle contraction;ko05414//Dilated cardiomyopathy;ko05410//Hypertrophic cardiomyopathy (HCM);ko04260//Cardiac muscle contraction;ko05416//Viral myocarditis	-	-	-
CI01000024_04753116_04771060	40	129	2.08	5.44	1.38702	2e-08	8.21e-08	yes	CI01000024_04753116_04771060	PREDICTED: ubinuclein 2 isoform X1 [Danio rerio]	-	-	-	-
CI01000024_07131727_07169937	12	36	0.57	1.39	1.28605	0.00801499	0.0184677	yes	CI01000024_07131727_07169937	PREDICTED: semaphorin-5B-like [Danio rerio]	ko04360//Axon guidance	-	-	-
CI01000024_07239312_07251354	52	260	4.54	18.39	2.01816	2.46e-25	2.19e-24	yes	CI01000024_07239312_07251354	PREDICTED: cytoplasmic dynein 1 intermediate chain 2-like isoformX1 [Danio rerio]	ko04145//Phagosome;ko04962//Vasopressin-regulated water reabsorption	-	-	-
CI01000024_07269946_07285087	32	263	2.36	15.68	2.73207	5.76e-36	6.71e-35	yes	CI01000024_07269946_07285087	serine/threonine-protein kinase tousled-like 1-B [Danio rerio]	-	-	-	-
CI01000024_07672858_07695341	134	595	4.35	15.63	1.84523	4.34e-49	6.79e-48	yes	CI01000024_07672858_07695341	PREDICTED: lysine-specific demethylase 4A-like isoform X2 [Danio rerio]	-	-	-	-
CI01000024_08161023_08259943	106	309	1.5	3.55	1.24286	2.03e-15	1.22e-14	yes	CI01000024_08161023_08259943	PREDICTED: protein SZT2-like [Danio rerio]	-	-	-	-
CI01000026_00665765_00675919	19	106	0.92	4.15	2.17341	6.03e-12	3.04e-11	yes	CI01000026_00665765_00675919	PREDICTED: breast cancer anti-estrogen resistance protein 1-like [Danio rerio]	-	-	-	-
CI01000026_00720139_00726461	543	1952	57.57	167.48	1.5406	5.29e-114	1.99e-112	yes	CI01000026_00720139_00726461	matrix metalloproteinase-14 precursor [Danio rerio]	ko04912//GnRH signaling pathway	-	-	-
CI01000026_01135025_01137262	36	129	2.62	7.61	1.53833	1.73e-09	7.58e-09	yes	CI01000026_01135025_01137262	ftsJ methyltransferase domain-containing protein 1 [Danio rerio]	-	-	-	-
CI01000026_01516754_01566669	9	34	0.64	1.96	1.61471	0.002916	0.00723105	yes	CI01000026_01516754_01566669	exocyst complex component 6B [Danio rerio]	-	-	-	-
CI01000026_01855346_01933699	86	871	1.92	15.77	3.038	2.8e-125	1.2e-123	yes	CI01000026_01855346_01933699	PREDICTED: dysferlin isoform X3 [Danio rerio]	-	-	-	-
CI01000026_02198750_02225249	175	440	8.63	17.57	1.02568	4.79e-16	2.98e-15	yes	CI01000026_02198750_02225249	PREDICTED: proline-, glutamic acid- and leucine-rich protein 1-like [Danio rerio]	-	-	-	-
CI01000026_02583583_02589420	2034	5238	316.88	660.12	1.05879	9.34e-148	4.73e-146	yes	CI01000026_02583583_02589420	eukaryotic translation initiation factor 4A, isoform 1A [Danio rerio]	ko03013//RNA transport	-	-	-
CI01000026_04503901_04507434	52	240	13.21	49.29	1.89966	1.22e-21	9.58e-21	yes	CI01000026_04503901_04507434	ras-related protein Rab-8B [Danio rerio]	-	-	-	-
CI01000026_05115967_05166897	149	708	10.35	39.82	1.94386	4.65e-62	9.07e-61	yes	CI01000026_05115967_05166897	PREDICTED: disintegrin and metalloproteinase domain-containing protein 10 isoform X1 [Danio rerio]	ko05010//Alzheimer's disease;ko05120//Epithelial cell signaling in Helicobacter pylori infection	-	-	-
CI01000026_07625890_07661161	34	196	4.87	22.71	2.22133	9.26e-22	7.29e-21	yes	CI01000026_07625890_07661161	PREDICTED: mothers against decapentaplegic homolog 3 isoform X2 [Jaculus jaculus]	ko05200//Pathways in cancer;ko04144//Endocytosis;ko04310//Wnt signaling pathway;ko05142//Chagas disease (American trypanosomiasis);ko04520//Adherens junction;ko04110//Cell cycle;ko04350//TGF-beta signaling pathway;ko05210//Colorectal cancer;ko05220//Chronic myeloid leukemia;ko05212//Pancreatic cancer	-	-	-
CI01000026_07786816_07835100	46	363	1.43	9.14	2.67618	5.97e-48	9.12e-47	yes	CI01000026_07786816_07835100	PREDICTED: MAP kinase-activating death domain protein isoform X4 [Danio rerio]	-	-	-	-
CI01000026_09365911_09428712	391	1323	7.08	19.4	1.45424	6.93e-74	1.61e-72	yes	CI01000026_09365911_09428712	PREDICTED: chromodomain-helicase-DNA-binding protein 9 isoform X5 [Danio rerio]	-	-	-	-
CI01000026_09991433_10006016	63	457	3.44	20.21	2.55459	1.89e-56	3.38e-55	yes	CI01000026_09991433_10006016	PREDICTED: ubiquitin carboxyl-terminal hydrolase CYLD isoform X2 [Danio rerio]	ko04380//Osteoclast differentiation;ko04622//RIG-I-like receptor signaling pathway	-	-	-
CI01000026_10151857_10176733	470	1319	21.37	48.56	1.18418	5.16e-54	8.84e-53	yes	CI01000026_10151857_10176733	PREDICTED: adenylate cyclase type 7 isoform X1 [Danio rerio]	ko04020//Calcium signaling pathway;ko04062//Chemokine signaling pathway;ko04270//Vascular smooth muscle contraction;ko05414//Dilated cardiomyopathy;ko00230//Purine metabolism;ko04724//Glutamatergic synapse;ko04725//Cholinergic synapse;ko04972//Pancreatic secretion;ko04916//Melanogenesis;ko04912//GnRH signaling pathway;ko04540//Gap junction;ko04114//Oocyte meiosis;ko04976//Bile secretion;ko04971//…	-	-	-
CI01000026_11698637_11702653	25	90	7.74	22.5	1.53952	5.26e-07	1.95e-06	yes	CI01000026_11698637_11702653	PREDICTED: repressor of RNA polymerase III transcription MAF1 homolog [Oreochromis niloticus]	-	-	-	-
CI01000026_11747661_11754397	4	22	0.34	1.51	2.15094	0.00409952	0.00991327	yes	CI01000026_11747661_11754397	PREDICTED: WD repeat-containing protein 60-like isoform X3 [Danio rerio]	-	-	-	-
CI01000026_12663161_12672818	13	65	1.98	8.01	2.0163	4.04e-07	1.52e-06	yes	CI01000026_12663161_12672818	PREDICTED: SWI/SNF-related matrix-associated actin-dependent regulator of chromatin subfamily D member 3 isoform X1 [Danio rerio]	-	-	-	-
CI01000026_14720591_14737569	49	180	5.67	16.86	1.57218	3.06e-13	1.65e-12	yes	CI01000026_14720591_14737569	Dynein, cytoplasmic 1, light intermediate chain 2 [Danio rerio]	ko04145//Phagosome;ko04962//Vasopressin-regulated water reabsorption	-	-	-
CI01000027_00765527_00776450	109	567	7.28	30.65	2.07388	1.6e-54	2.78e-53	yes	CI01000027_00765527_00776450	WD repeat-containing protein mio [Danio rerio]	-	-	-	-
CI01000027_01420180_01439837	92	232	6.11	12.48	1.03037	3.3e-09	1.42e-08	yes	CI01000027_01420180_01439837	PREDICTED: myotubularin-related protein 11-like [Danio rerio]	-	-	-	-
CI01000027_01466387_01475758	38	369	2.2	17.27	2.97269	2.12e-54	3.65e-53	yes	CI01000027_01466387_01475758	PREDICTED: OTU domain-containing protein 7B isoform X3 [Danio rerio]	-	-	-	-
CI01000027_01811625_01827803	6	26	0.54	1.89	1.80735	0.00335045	0.00824216	yes	CI01000027_01811625_01827803	ral guanine nucleotide dissociation stimulator-like 2 [Danio rerio]	ko05200//Pathways in cancer;ko05210//Colorectal cancer;ko05212//Pancreatic cancer	-	-	-
CI01000027_02194222_02218628	102	556	2.88	12.72	2.14296	1.03e-55	1.82e-54	yes	CI01000027_02194222_02218628	PREDICTED: rho GTPase-activating protein 33-like isoform X3 [Danio rerio]	-	-	-	-
CI01000027_02941870_02946290	10	48	4.56	17.67	1.9542	2.14e-05	6.87e-05	yes	CI01000027_02941870_02946290	oxidation resistance protein 2 variant A, partial [Danio rerio]	-	-	-	-
CI01000027_03718436_03732820	10	75	0.74	4.5	2.60433	7.62e-11	3.62e-10	yes	CI01000027_03718436_03732820	PREDICTED: dual specificity tyrosine-phosphorylation-regulated kinase 1B [Oreochromis niloticus]	-	-	-	-
CI01000027_05836494_05847115	12	66	0.59	2.62	2.15078	4.02e-08	1.62e-07	yes	CI01000027_05836494_05847115	PREDICTED: zinc finger protein ZFAT [Danio rerio]	-	-	-	-
CI01000027_06303377_06325512	94	1031	1.75	15.54	3.15056	8e-153	4.27e-151	yes	CI01000027_06303377_06325512	PREDICTED: multiple epidermal growth factor-like domains protein 8-like [Maylandia zebra]	-	-	-	-
CI01000027_07022724_07029894	484	2340	60.27	235.79	1.96799	8.35e-189	5.74e-187	yes	CI01000027_07022724_07029894	PREDICTED: metalloreductase STEAP4 [Danio rerio]	-	-	-	-
CI01000027_07432479_07451012	46	398	2.74	19.17	2.8066	9.68e-55	1.69e-53	yes	CI01000027_07432479_07451012	PREDICTED: protein FAM171A1 [Danio rerio]	-	-	-	-
CI01000027_09437673_09445306	120	656	12.84	56.79	2.14499	3.59e-65	7.29e-64	yes	CI01000027_09437673_09445306	importin subunit alpha-6 [Danio rerio]	-	-	-	-
CI01000028_00331781_00342935	65	450	4.25	23.82	2.48664	3.7e-54	6.36e-53	yes	CI01000028_00331781_00342935	PREDICTED: SH3KBP1-binding protein 1 [Danio rerio]	-	-	-	-
CI01000028_01716012_01751372	4	32	0.24	1.56	2.70044	3.91e-05	0.000122125	yes	CI01000028_01716012_01751372	PREDICTED: GRAM domain-containing protein 1B [Danio rerio]	-	-	-	-
CI01000028_02058075_02059853	197	672	18.72	51.7	1.46558	4.42e-40	5.66e-39	yes	CI01000028_02058075_02059853	interferon regulatory factor 2-binding protein 1 [Danio rerio]	-	-	-	-
CI01000028_02299641_02304780	31	77	6.71	13.48	1.00644	0.000847353	0.00227285	yes	CI01000028_02299641_02304780	phosphate cytidylyltransferase 1, choline, alpha b [Danio rerio]	ko01100//Metabolic pathways;ko00564//Glycerophospholipid metabolism	-	-	-
CI01000028_02502422_02517922	37	201	1.11	4.88	2.13632	2.45e-21	1.89e-20	yes	CI01000028_02502422_02517922	PREDICTED: glutamine and serine-rich protein 1-like [Danio rerio]	-	-	-	-
CI01000028_03218081_03228755	43	324	1.19	7.24	2.60503	6.86e-42	9.14e-41	yes	CI01000028_03218081_03228755	PREDICTED: glioma tumor suppressor candidate region gene 1 protein isoform X3 [Danio rerio]	-	-	-	-
CI01000028_04128511_04130775	12	101	2.89	19.63	2.76392	7.44e-15	4.37e-14	yes	CI01000028_04128511_04130775	poliovirus receptor-related 1b [Danio rerio]	ko04514//Cell adhesion molecules (CAMs);ko04520//Adherens junction	-	-	-
CI01000028_05683250_05691367	11	111	1.58	12.94	3.03384	1.36e-17	9.07e-17	yes	CI01000028_05683250_05691367	PREDICTED: retrotransposon-derived protein PEG10-like [Danio rerio]	-	-	-	-
CI01000028_05859888_05870020	105	522	14.14	56.89	2.00839	1.92e-48	2.97e-47	yes	CI01000028_05859888_05870020	RAC-beta serine/threonine-protein kinase [Danio rerio]	ko05200//Pathways in cancer;ko04010//MAPK signaling pathway;ko04510//Focal adhesion;ko04530//Tight junction;ko04062//Chemokine signaling pathway;ko05164//Influenza A;ko05152//Tuberculosis;ko05160//Hepatitis C;ko04725//Cholinergic synapse;ko05145//Toxoplasmosis;ko04910//Insulin signaling pathway;ko04722//Neurotrophin signaling pathway;ko05162//Measles;ko04380//Osteoclast differentiation;ko05142//C…	-	-	-
CI01000028_07961297_07963733	14	105	3.45	20.9	2.59883	1.01e-14	5.9e-14	yes	CI01000028_07961297_07963733	homeodomain interacting protein kinase 3b [Danio rerio]	-	-	-	-
CI01000029_01662550_01681291	6	50	0.41	2.75	2.74574	1.43e-07	5.55e-07	yes	CI01000029_01662550_01681291	Si:ch211-245h14.3 protein [Danio rerio]	-	-	-	-
CI01000029_01699880_01719696	23	110	2.32	9	1.9558	3.42e-11	1.66e-10	yes	CI01000029_01699880_01719696	PREDICTED: si:ch211-243j20.2 isoform X2 [Danio rerio]	ko01100//Metabolic pathways;ko00240//Pyrimidine metabolism;ko00983//Drug metabolism - other enzymes	-	-	-
CI01000029_03511828_03527110	50	239	5.72	22.12	1.95126	1.57e-22	1.27e-21	yes	CI01000029_03511828_03527110	Golgi-associated PDZ and coiled-coil motif-containing protein [Danio rerio]	-	-	-	-
CI01000029_04017725_04032225	26	208	1.65	10.7	2.69707	1.7e-28	1.66e-27	yes	CI01000029_04017725_04032225	novel protein [Danio rerio]	-	-	-	-
CI01000029_04590418_04605290	1	13	0.3	3.18	3.40599	0.0034275	0.0084134	yes	CI01000029_04590418_04605290	PREDICTED: ATPase family AAA domain-containing protein 2B [Danio rerio]	-	-	-	-
CI01000029_05008936_05021217	299	968	25.99	68.11	1.38991	5.94e-52	9.89e-51	yes	CI01000029_05008936_05021217	preimplantation protein 4-like [Danio rerio]	-	-	GO:0008081//phosphoric diester hydrolase activity;GO:0030247//polysaccharide binding	GO:0019400;GO:0006650//glycerophospholipid metabolic process
CI01000029_05496375_05508658	95	667	7.63	43.38	2.50728	7.41e-80	1.88e-78	yes	CI01000029_05496375_05508658	WD repeat-containing protein 26 [Danio rerio]	-	-	-	-
CI01000029_05577218_05577697	0	36	0.001	37.15	15.1811	2.39e-10	1.1e-09	yes	CI01000029_05577218_05577697	PREDICTED: phosphatidate phosphatase LPIN1 isoform X1 [Danio rerio]	-	-	-	-
CI01000029_07615776_07640353	71	479	1.81	9.9	2.45144	1.89e-56	3.38e-55	yes	CI01000029_07615776_07640353	PREDICTED: melanoma inhibitory activity protein 3 isoform X4 [Danio rerio]	-	-	-	-
CI01000029_09256349_09260500	6	50	0.41	2.77	2.75619	1.43e-07	5.55e-07	yes	CI01000029_09256349_09260500	PREDICTED: bromo adjacent homology domain-containing 1 protein-like [Maylandia zebra]	-	-	-	-
CI01000030_00937645_00942188	8	35	0.87	3.09	1.82852	0.00043649	0.00121513	yes	CI01000030_00937645_00942188	lipoprotein lipase [Ctenopharyngodon idella]	ko05010//Alzheimer's disease;ko03320//PPAR signaling pathway;ko00561//Glycerolipid metabolism	-	GO:0004806//triglyceride lipase activity	GO:0044238
CI01000030_01335141_01339514	33	119	4.76	13.88	1.54397	4.4e-09	1.88e-08	yes	CI01000030_01335141_01339514	RNA 3'-terminal phosphate cyclase [Danio rerio]	-	GO:0031981//nuclear lumen	GO:0009975//cyclase activity;GO:0003723//RNA binding;GO:0032550	GO:0010467//gene expression
CI01000030_01802485_01815583	0	10	0.001	1.89	10.8842	0.00391328	0.0094937	yes	CI01000030_01802485_01815583	PREDICTED: nuclear factor 1 A-type-like [Ornithorhynchus anatinus]	-	GO:0043231//intracellular membrane-bounded organelle	GO:0003676//nucleic acid binding;GO:0001071//nucleic acid binding transcription factor activity	GO:0006259//DNA metabolic process;GO:0006351//transcription, DNA-templated
CI01000030_02129489_02144480	21	52	1.81	3.63	1.00398	0.00867098	0.0198892	yes	CI01000030_02129489_02144480	PREDICTED: phosphatidylinositol 4-phosphate 5-kinase type-1 gamma isoform X2 [Danio rerio]	ko01100//Metabolic pathways;ko04810//Regulation of actin cytoskeleton;ko04144//Endocytosis;ko04510//Focal adhesion;ko04666//Fc gamma R-mediated phagocytosis;ko04070//Phosphatidylinositol signaling system;ko00562//Inositol phosphate metabolism	-	GO:0016301//kinase activity	GO:0046488//phosphatidylinositol metabolic process
CI01000030_02785349_02803666	43	144	2.91	7.89	1.43901	1.19e-09	5.26e-09	yes	CI01000030_02785349_02803666	PREDICTED: midnolin isoform X1 [Danio rerio]	-	-	-	-
CI01000030_03060378_03062683	15	48	5.7	14.73	1.36972	0.000743304	0.00200592	yes	CI01000030_03060378_03062683	PREDICTED: duodenase-1 [Danio rerio]	-	-	GO:0008233//peptidase activity	-
CI01000030_03977684_03994541	31	81	2.56	5.4	1.07682	0.000246747	0.000707115	yes	CI01000030_03977684_03994541	RNA polymerase II elongation factor ELL [Danio rerio]	-	GO:0043234//protein complex;GO:0016604//nuclear body	GO:0019899//enzyme binding;GO:0008135//translation factor activity, nucleic acid binding	GO:0019083//viral transcription;GO:0006412//translation;GO:0032784//regulation of DNA-templated transcription, elongation;GO:0044403//symbiosis, encompassing mutualism through parasitism;GO:0006366//transcription from RNA polymerase II promoter;GO:0010921//regulation of phosphatase activity
CI01000030_04406404_04415516	22	112	2.69	11.09	2.04358	5.62e-12	2.85e-11	yes	CI01000030_04406404_04415516	PREDICTED: transducin-like enhancer protein 4-like isoform X2 [Maylandia zebra]	-	GO:0043231//intracellular membrane-bounded organelle	-	GO:0006351//transcription, DNA-templated
CI01000030_04756387_04793095	20	176	0.74	5.28	2.83494	1.44e-25	1.28e-24	yes	CI01000030_04756387_04793095	PREDICTED: calmodulin-regulated spectrin-associated protein 2 isoform X2 [Danio rerio]	-	GO:0005815//microtubule organizing center	GO:0008017//microtubule binding	GO:0007017//microtubule-based process;GO:0006996//organelle organization
CI01000030_06307240_06309300	106	388	8.49	25.15	1.56672	1.44e-26	1.34e-25	yes	CI01000030_06307240_06309300	PREDICTED: vasorin [Danio rerio]	-	-	-	-
CI01000030_07438282_07471671	72	330	2.3	8.52	1.88922	2.67e-29	2.66e-28	yes	CI01000030_07438282_07471671	BCL-6 corepressor [Danio rerio]	-	-	-	GO:0044260;GO:0007275//multicellular organismal development;GO:0048519//negative regulation of biological process;GO:0048856//anatomical structure development;GO:0044238
CI01000030_09158208_09166948	64	280	7.85	27.78	1.82328	4.11e-24	3.52e-23	yes	CI01000030_09158208_09166948	SWI/SNF-related matrix-associated actin-dependent regulator of chromatin subfamily D member 1 [Danio rerio]	-	-	GO:0003712//transcription cofactor activity;GO:0005515//protein binding	GO:0048731;GO:0034728//nucleosome organization;GO:0006338//chromatin remodeling;GO:0006366//transcription from RNA polymerase II promoter
CI01000030_09361364_09379014	2	20	0.36	2.94	3.02975	0.00149764	0.00388559	yes	CI01000030_09361364_09379014	Zgc:113298 [Danio rerio]	-	-	-	-
CI01000030_09683547_09689191	1	15	0.23	2.78	3.59538	0.000980413	0.00259793	yes	CI01000030_09683547_09689191	PREDICTED: SLAM family member 5-like [Danio rerio]	-	-	-	-
CI01000030_09742337_09743235	9	28	3.06	7.68	1.32757	0.0114032	0.0257559	yes	CI01000030_09742337_09743235	PREDICTED: SLAM family member 5-like [Danio rerio]	-	-	-	-
CI01000030_09819566_09824633	1	10	0.2	1.62	3.01792	0.0215151	0.0461146	yes	CI01000030_09819566_09824633	PREDICTED: SLAM family member 5-like [Danio rerio]	-	-	-	-
CI01000030_10958494_10960930	7	29	2.34	7.84	1.74435	0.00189492	0.00485446	yes	CI01000030_10958494_10960930	tumor necrosis factor alpha-induced protein 8-like protein 1 [Danio rerio]	-	-	-	-
CI01000031_00364505_00432862	30	249	0.51	3.46	2.7622	4.8e-34	5.37e-33	yes	CI01000031_00364505_00432862	PREDICTED: receptor-type tyrosine-protein phosphatase S isoform X4 [Mustela putorius furo]	-	-	GO:0004721//phosphoprotein phosphatase activity	GO:0006470//protein dephosphorylation
CI01000032_02253454_02272958	1308	3981	99.35	244.8	1.30101	3.51e-170	2.17e-168	yes	CI01000032_02253454_02272958	stress-70 protein, mitochondrial [Danio rerio]	ko05152//Tuberculosis;ko03018//RNA degradation	GO:0031981//nuclear lumen;GO:0005759//mitochondrial matrix	GO:0032550;GO:0005515//protein binding	GO:0048534;GO:0044267//cellular protein metabolic process;GO:0006886//intracellular protein transport;GO:0042246//tissue regeneration
CI01000034_01769963_01776287	181	564	29.75	74.98	1.33362	1.09e-29	1.09e-28	yes	CI01000034_01769963_01776287	ubiquitin-conjugating enzyme E2 Z [Danio rerio]	ko04120//Ubiquitin mediated proteolysis	-	-	-
CI01000034_03312399_03327633	7	154	0.38	6.73	4.14654	7.75e-31	8.01e-30	yes	CI01000034_03312399_03327633	PREDICTED: serine/threonine-protein kinase TAO1 [Octodon degus]	ko04010//MAPK signaling pathway	-	-	-
CI01000034_03358125_03363411	12	58	1.95	7.61	1.96442	1.84e-06	6.53e-06	yes	CI01000034_03358125_03363411	nemo like kinase, type 1 [Danio rerio]	ko04010//MAPK signaling pathway;ko04310//Wnt signaling pathway;ko04520//Adherens junction	-	-	-
CI01000034_03890532_03897571	568	2551	44.22	160.78	1.86232	4.7e-189	3.26e-187	yes	CI01000034_03890532_03897571	upstream binding transcription factor, RNA polymerase I [Danio rerio]	-	-	-	-
CI01000034_04065210_04081772	164	505	13.9	34.65	1.31777	2.24e-26	2.06e-25	yes	CI01000034_04065210_04081772	serine/threonine-protein kinase tousled-like 2 [Danio rerio]	-	-	-	-
CI01000034_04165535_04172272	18	75	2.53	8.53	1.75341	4.11e-07	1.54e-06	yes	CI01000034_04165535_04172272	BTB/POZ domain-containing protein KCTD13 [Danio rerio]	-	-	-	-
CI01000034_04392399_04400096	6	50	0.36	2.44	2.76081	1.43e-07	5.55e-07	yes	CI01000034_04392399_04400096	PREDICTED: low-density lipoprotein receptor isoform X1 [Danio rerio]	ko04144//Endocytosis;ko05160//Hepatitis C;ko05145//Toxoplasmosis;ko04976//Bile secretion	-	-	-
CI01000034_04710539_04725888	71	702	4.62	36.95	2.99961	2.65e-101	8.76e-100	yes	CI01000034_04710539_04725888	transportin-2 [Danio rerio]	-	-	-	-
CI01000034_05419465_05426380	63	189	4.69	11.39	1.28011	1.99e-10	9.17e-10	yes	CI01000034_05419465_05426380	RNA helicase LGP2 [Ctenopharyngodon idella]	ko04622//RIG-I-like receptor signaling pathway	-	-	-
CI01000034_05884735_05888543	44	120	21.45	47.17	1.13689	3.61e-06	1.25e-05	yes	CI01000034_05884735_05888543	PREDICTED: transforming protein p29-like [Takifugu rubripes]	ko05200//Pathways in cancer;ko04010//MAPK signaling pathway;ko04810//Regulation of actin cytoskeleton;ko04530//Tight junction;ko04062//Chemokine signaling pathway;ko04360//Axon guidance;ko05160//Hepatitis C;ko04725//Cholinergic synapse;ko04910//Insulin signaling pathway;ko04722//Neurotrophin signaling pathway;ko04916//Melanogenesis;ko04660//T cell receptor signaling pathway;ko05215//Prostate canc…	-	-	-
CI01000035_00042693_00050440	90	497	9.96	44.52	2.16024	1.47e-50	2.39e-49	yes	CI01000035_00042693_00050440	PREDICTED: ataxin 2-like isoform X1 [Danio rerio]	-	-	-	-
CI01000037_00112427_00135114	242	2305	9.46	73	2.94798	1.34e-301	2.03e-299	yes	CI01000037_00112427_00135114	PREDICTED: unconventional myosin-X [Danio rerio]	ko04666//Fc gamma R-mediated phagocytosis	-	-	-
CI01000037_04002977_04005591	144	647	103.14	372.92	1.85426	8.72e-54	1.49e-52	yes	CI01000037_04002977_04005591	cystathionine-beta-synthase b [Danio rerio]	ko01100//Metabolic pathways;ko00270//Cysteine and methionine metabolism;ko00260//Glycine, serine and threonine metabolism	-	-	-
CI01000039_05564105_05568438	33	141	3.66	12.66	1.79036	2.31e-12	1.19e-11	yes	CI01000039_05564105_05568438	transmembrane protein 175 [Danio rerio]	-	GO:0005764//lysosome;GO:0031224//intrinsic component of membrane	-	-
CI01000039_05985160_06000083	44	295	4.28	23.22	2.43969	2.07e-35	2.39e-34	yes	CI01000039_05985160_06000083	PREDICTED: BMP-2-inducible protein kinase isoform X1 [Danio rerio]	-	-	GO:0032550;GO:0004672//protein kinase activity	GO:0006464//cellular protein modification process;GO:0006796//phosphate-containing compound metabolic process
CI01000039_06808952_06821780	39	144	2.07	6.19	1.58031	4.95e-11	2.37e-10	yes	CI01000039_06808952_06821780	PREDICTED: stAR-related lipid transfer protein 8 isoform X1 [Danio rerio]	-	-	-	-
CI01000039_07442137_07446489	34	101	5.53	13.29	1.26499	4.46e-06	1.53e-05	yes	CI01000039_07442137_07446489	NF-kappa-B inhibitor beta [Danio rerio]	ko05200//Pathways in cancer;ko04062//Chemokine signaling pathway;ko05164//Influenza A;ko05160//Hepatitis C;ko05145//Toxoplasmosis;ko04722//Neurotrophin signaling pathway;ko05162//Measles;ko04380//Osteoclast differentiation;ko05142//Chagas disease (American trypanosomiasis);ko04660//T cell receptor signaling pathway;ko05215//Prostate cancer;ko04210//Apoptosis;ko04620//Toll-like receptor signaling …	GO:0044424	GO:0005515//protein binding	GO:0051049//regulation of transport;GO:0048519//negative regulation of biological process;GO:0006606//protein import into nucleus;GO:0007166//cell surface receptor signaling pathway;GO:0002224//toll-like receptor signaling pathway;GO:0006355//regulation of transcription, DNA-templated
CI01000039_07729075_07732016	4	24	0.6	2.9	2.27302	0.00152433	0.00394829	yes	CI01000039_07729075_07732016	PREDICTED: B-cell CLL/lymphoma 6 member B protein [Danio rerio]	-	-	-	-
CI01000039_08311824_08317719	5	22	0.68	2.41	1.82543	0.00939996	0.0214766	yes	CI01000039_08311824_08317719	PREDICTED: ubiquitin carboxyl-terminal hydrolase 30 isoform X1 [Danio rerio]	-	GO:0016020//membrane	GO:0019783//small conjugating protein-specific protease activity	GO:0070646//protein modification by small protein removal
CI01000040_00554753_00561571	113	428	7.7	23.61	1.61647	3.18e-30	3.24e-29	yes	CI01000040_00554753_00561571	PREDICTED: SH3 and PX domain-containing protein 2B isoform X2 [Danio rerio]	-	-	-	-
CI01000040_00569008_00598590	173	622	10.32	30.05	1.54192	4.2e-40	5.38e-39	yes	CI01000040_00569008_00598590	serine/threonine-protein kinase 10 [Danio rerio]	-	-	GO:0004672//protein kinase activity;GO:0097159//organic cyclic compound binding;GO:0005515//protein binding;GO:0036094//small molecule binding	GO:0006468//protein phosphorylation;GO:0050794//regulation of cellular process
CI01000040_01728828_01731709	9	68	2.82	17.19	2.6078	5.69e-10	2.56e-09	yes	CI01000040_01728828_01731709	Zgc:66125 protein, partial [Danio rerio]	-	GO:0034399//nuclear periphery;GO:0005819//spindle;GO:0005875//microtubule associated complex;GO:0044444//cytoplasmic part	GO:0032550;GO:0003676//nucleic acid binding;GO:0003774//motor activity;GO:0015631//tubulin binding	GO:0007599//hemostasis;GO:0007409//axonogenesis;GO:0008088//axon cargo transport;GO:0002478
CI01000040_03825419_03834200	11	142	1.14	11.95	3.3899	3.73e-24	3.2e-23	yes	CI01000040_03825419_03834200	RIKEN cDNA A930001N09 [Mus musculus]	-	GO:0044424	-	GO:0006351//transcription, DNA-templated;GO:0048518;GO:0051049//regulation of transport;GO:0019222//regulation of metabolic process;GO:0033554//cellular response to stress;GO:0048523//negative regulation of cellular process
CI01000041_00363166_00378432	67	204	29.45	72.35	1.29673	1.89e-11	9.28e-11	yes	CI01000041_00363166_00378432	unc-119 homolog b isoform 1 [Danio rerio]	-	GO:0005815//microtubule organizing center	GO:0005488//binding	GO:0050953//sensory perception of light stimulus;GO:0015031//protein transport
CI01000043_00500854_00519394	4	35	0.29	2.04	2.81444	7.56e-06	2.54e-05	yes	CI01000043_00500854_00519394	PREDICTED: EMILIN-2 [Heterocephalus glaber]	-	-	-	-
CI01000043_00713100_00730032	182	741	11.86	39.09	1.7207	6.49e-55	1.13e-53	yes	CI01000043_00713100_00730032	PREDICTED: cytoplasmic aconitate hydratase isoform X1 [Danio rerio]	ko01100//Metabolic pathways;ko00020//Citrate cycle (TCA cycle);ko00630//Glyoxylate and dicarboxylate metabolism	GO:0031988//membrane-bounded vesicle;GO:0043231//intracellular membrane-bounded organelle;GO:0044444//cytoplasmic part	GO:0043169//cation binding;GO:0003729//mRNA binding;GO:0051536//iron-sulfur cluster binding;GO:0016836//hydro-lyase activity	GO:0006412//translation;GO:0010039//response to iron ion;GO:0046916//cellular transition metal ion homeostasis;GO:0072350//tricarboxylic acid metabolic process;GO:0009060//aerobic respiration;GO:0007275//multicellular organismal development;GO:0022600//digestive system process
CI01000043_02172526_02204526	49	235	6.78	26.3	1.95571	2.59e-22	2.08e-21	yes	CI01000043_02172526_02204526	PREDICTED: rap1 GTPase-GDP dissociation stimulator 1, partial [Danio rerio]	-	-	-	-
CI01000043_02278110_02287253	2	58	0.14	3.29	4.55459	4.57e-13	2.45e-12	yes	CI01000043_02278110_02287253	PREDICTED: ataxin 1-like [Danio rerio]	-	-	-	-
CI01000043_05334800_05345427	10	28	2.29	5.19	1.18039	0.0201872	0.0435479	yes	CI01000043_05334800_05345427	alpha-parvin [Danio rerio]	ko04510//Focal adhesion	GO:0016020//membrane;GO:0043231//intracellular membrane-bounded organelle;GO:0031252//cell leading edge;GO:0031674//I band;GO:0005924//cell-substrate adherens junction;GO:0005856//cytoskeleton	GO:0016772//transferase activity, transferring phosphorus-containing groups;GO:0008092//cytoskeletal protein binding	GO:0001525//angiogenesis;GO:0007166//cell surface receptor signaling pathway;GO:0022604//regulation of cell morphogenesis;GO:0014909//smooth muscle cell migration;GO:0003151//outflow tract morphogenesis;GO:0030048//actin filament-based movement;GO:0006796//phosphate-containing compound metabolic process;GO:0022607//cellular component assembly;GO:0030036//actin cytoskeleton organization;GO:0000904…
CI01000043_05878193_05890573	272	866	15.84	40.84	1.36641	1.18e-45	1.72e-44	yes	CI01000043_05878193_05890573	PREDICTED: eukaryotic translation initiation factor 4, gamma 2a isoform X1, partial [Danio rerio]	ko05416//Viral myocarditis;ko03013//RNA transport	-	GO:0008135//translation factor activity, nucleic acid binding	GO:0006412//translation
CI01000043_06059507_06177601	82	338	2.23	7.45	1.7402	6.89e-27	6.45e-26	yes	CI01000043_06059507_06177601	PREDICTED: myotubularin-related protein 13 [Sarcophilus harrisii]	-	-	GO:0005088//Ras guanyl-nucleotide exchange factor activity;GO:0005515//protein binding	GO:0032318//regulation of Ras GTPase activity;GO:0008366//axon ensheathment
CI01000043_06368621_06375360	82	1015	21.25	212.59	3.32254	2.31e-158	1.29e-156	yes	CI01000043_06368621_06375360	NAD(P)H dehydrogenase [quinone] 1 isoform 2 [Danio rerio]	ko00130//Ubiquinone and other terpenoid-quinone biosynthesis	-	GO:0016655//oxidoreductase activity, acting on NAD(P)H, quinone or similar compound as acceptor;GO:0016653//oxidoreductase activity, acting on NAD(P)H, heme protein as acceptor	-
CI01000043_06379017_06386958	50	182	6.96	20.51	1.55917	2.69e-13	1.46e-12	yes	CI01000043_06379017_06386958	RIKEN cDNA 4931428F04, isoform CRA_c [Mus musculus]	-	-	-	-
CI01000043_06764034_06770845	285	812	55.88	128.74	1.20406	9.25e-36	1.07e-34	yes	CI01000043_06764034_06770845	KIAA0174-like protein [Danio rerio]	-	GO:0043227//membrane-bounded organelle;GO:0043229//intracellular organelle;GO:0044444//cytoplasmic part	GO:0019904//protein domain specific binding	GO:0007275//multicellular organismal development;GO:0048522//positive regulation of cellular process;GO:0016032//viral process
CI01000043_07375020_07398849	0	8	0.001	2.04	10.9944	0.0156414	0.0343827	yes	CI01000043_07375020_07398849	PREDICTED: RING finger protein 166-like isoform X1 [Danio rerio]	-	-	GO:0046914//transition metal ion binding	-
CI01000046_01970499_01979300	81	204	14.88	30.32	1.0269	2.24e-08	9.15e-08	yes	CI01000046_01970499_01979300	PREDICTED: UNC93-like protein MFSD11-like [Danio rerio]	-	-	-	-
CI01000046_03982069_03996142	390	2013	16.22	67.81	2.06372	1.46e-175	9.23e-174	yes	CI01000046_03982069_03996142	protein flightless-1 homolog [Danio rerio]	-	GO:0005815//microtubule organizing center;GO:0043231//intracellular membrane-bounded organelle	GO:0008092//cytoskeletal protein binding	-
CI01000046_04098044_04120141	11	48	0.63	2.24	1.83007	4.82e-05	0.000149327	yes	CI01000046_04098044_04120141	PREDICTED: lethal giant larvae homolog 1 isoform X2 [Danio rerio]	ko04530//Tight junction	-	-	-
CI01000046_05392316_05401559	341	1465	94.89	329.42	1.7956	1.23e-109	4.47e-108	yes	CI01000046_05392316_05401559	ADP-ribosylation factor 2 [Danio rerio]	ko05110//Vibrio cholerae infection	GO:0044430//cytoskeletal part;GO:0042995//cell projection;GO:0031988//membrane-bounded vesicle;GO:0044431//Golgi apparatus part;GO:0030016//myofibril;GO:0097060//synaptic membrane	GO:0004871//signal transducer activity;GO:0017111//nucleoside-triphosphatase activity;GO:0032550;GO:0003723//RNA binding	GO:0046916//cellular transition metal ion homeostasis;GO:0050688//regulation of defense response to virus;GO:0048167//regulation of synaptic plasticity;GO:0046474//glycerophospholipid biosynthetic process;GO:0035964//COPI-coated vesicle budding;GO:0009154//purine ribonucleotide catabolic process;GO:0044403//symbiosis, encompassing mutualism through parasitism;GO:0031323//regulation of cellular me…
CI01000046_05481838_05537970	237	1016	7.55	26.22	1.79612	4e-78	9.97e-77	yes	CI01000046_05481838_05537970	PREDICTED: SRC kinase signaling inhibitor 1 isoform X6 [Danio rerio]	-	-	-	-
CI01000047_00177833_00200957	17	140	0.76	5.1	2.74643	5e-20	3.69e-19	yes	CI01000047_00177833_00200957	receptor tyrosine-protein kinase erbB-2 precursor [Danio rerio]	ko05200//Pathways in cancer;ko04020//Calcium signaling pathway;ko04510//Focal adhesion;ko04520//Adherens junction;ko05215//Prostate cancer;ko04012//ErbB signaling pathway;ko05212//Pancreatic cancer;ko05213//Endometrial cancer;ko05223//Non-small cell lung cancer;ko05219//Bladder cancer	-	-	-
CI01000047_01586092_01594760	32	128	7.4	23.92	1.69262	1.73e-10	8.01e-10	yes	CI01000047_01586092_01594760	Ccdc6b protein [Danio rerio]	ko05200//Pathways in cancer;ko05216//Thyroid cancer	-	-	-
CI01000047_02829408_02858055	310	836	11.97	26.14	1.12684	3.48e-33	3.81e-32	yes	CI01000047_02829408_02858055	PREDICTED: angiotensin-converting enzyme isoform X2 [Danio rerio]	ko05410//Hypertrophic cardiomyopathy (HCM);ko05142//Chagas disease (American trypanosomiasis);ko04614//Renin-angiotensin system	-	-	-
CI01000047_04153298_04179343	45	302	1.42	7.74	2.44644	1.83e-36	2.15e-35	yes	CI01000047_04153298_04179343	PREDICTED: serine/threonine-protein kinase TAO2 isoform X1 [Danio rerio]	ko04010//MAPK signaling pathway	-	-	-
CI01000047_05927095_05951348	104	401	7.35	22.95	1.64268	6.77e-29	6.68e-28	yes	CI01000047_05927095_05951348	PREDICTED: rho GTPase-activating protein 22-like [Danio rerio]	-	-	-	-
CI01000049_03121188_03131739	2	19	0.58	4.45	2.93968	0.00258886	0.0064631	yes	CI01000049_03121188_03131739	dehydrogenase/reductase (SDR family) X-linked precursor [Danio rerio]	-	-	-	-
CI01000049_03133436_03158345	8	44	1.47	6.52	2.14906	2.44e-05	7.79e-05	yes	CI01000049_03133436_03158345	dehydrogenase/reductase (SDR family) X-linked precursor [Danio rerio]	-	-	-	-
CI01000049_06507924_06593757	135	885	2.17	11.52	2.40837	1.49e-99	4.82e-98	yes	CI01000049_06507924_06593757	odd oz/ten-m3 [Danio rerio]	-	GO:0031224//intrinsic component of membrane	-	GO:0007154//cell communication
CI01000049_07536433_07581705	26	387	0.42	5.1	3.60204	3.27e-67	6.86e-66	yes	CI01000049_07536433_07581705	PREDICTED: huntingtin isoform X1 [Danio rerio]	ko05016//Huntington's disease	GO:0043005//neuron projection;GO:0032991//macromolecular complex;GO:0005773//vacuole;GO:0012506//vesicle membrane;GO:0005768//endosome	GO:0008144//drug binding;GO:0015631//tubulin binding;GO:0045502//dynein binding	GO:0051650//establishment of vesicle localization;GO:0050804//regulation of synaptic transmission;GO:0040001//establishment of mitotic spindle localization;GO:2001234//negative regulation of apoptotic signaling pathway;GO:0048232//male gamete generation;GO:0030072//peptide hormone secretion;GO:0042391//regulation of membrane potential;GO:0001707//mesoderm formation;GO:0010259//multicellular organ…
CI01000049_07881589_07906998	15	94	0.74	3.76	2.34514	9.21e-12	4.61e-11	yes	CI01000049_07881589_07906998	PREDICTED: sarcoplasmic/endoplasmic reticulum calcium ATPase 2 isoform 1 [Danio rerio]	ko04020//Calcium signaling pathway;ko05414//Dilated cardiomyopathy;ko05010//Alzheimer's disease;ko05410//Hypertrophic cardiomyopathy (HCM);ko04260//Cardiac muscle contraction;ko04972//Pancreatic secretion;ko05412//Arrhythmogenic right ventricular cardiomyopathy (ARVC)	GO:0005789//endoplasmic reticulum membrane;GO:0031094//platelet dense tubular network;GO:0016021//integral component of membrane	GO:0032550;GO:0005515//protein binding;GO:0043169//cation binding;GO:0005388//calcium-transporting ATPase activity	GO:0002027//regulation of heart rate;GO:0009888//tissue development;GO:0007599//hemostasis;GO:0006816//calcium ion transport;GO:0090075//relaxation of muscle;GO:0042221//response to chemical;GO:0022610;GO:0007165//signal transduction;GO:0042391//regulation of membrane potential;GO:0006875//cellular metal ion homeostasis
CI01000050_00362015_00370409	29	320	3.23	28.86	3.15947	1e-49	1.6e-48	yes	CI01000050_00362015_00370409	PREDICTED: transmembrane and coiled-coil domains protein 1-like [Takifugu rubripes]	-	GO:0031224//intrinsic component of membrane	-	-
CI01000050_00851621_00899726	36	179	1.87	7.54	2.01153	1.1e-17	7.37e-17	yes	CI01000050_00851621_00899726	Mib2 protein [Danio rerio]	-	GO:0044424	GO:0046914//transition metal ion binding;GO:0019787//small conjugating protein ligase activity	GO:0007166//cell surface receptor signaling pathway;GO:0032446//protein modification by small protein conjugation
CI01000050_01513337_01523389	139	617	26.49	95.1	1.844	1.04e-50	1.69e-49	yes	CI01000050_01513337_01523389	G-protein beta subunit 1 [Cyprinus carpio]	ko04062//Chemokine signaling pathway;ko04724//Glutamatergic synapse;ko04725//Cholinergic synapse;ko04742//Taste transduction;ko04744//Phototransduction	GO:0031513//nonmotile primary cilium;GO:0005764//lysosome;GO:0031234//extrinsic component of cytoplasmic side of plasma membrane	GO:0017111//nucleoside-triphosphatase activity;GO:0019899//enzyme binding	GO:0007186//G-protein coupled receptor signaling pathway;GO:0043010//camera-type eye development;GO:0009154//purine ribonucleotide catabolic process;GO:0007606//sensory perception of chemical stimulus
CI01000050_01803081_01804190	150	372	25.62	51.4	1.0045	1.7e-13	9.28e-13	yes	CI01000050_01803081_01804190	PREDICTED: beta-1,3-galactosyltransferase 4-like isoform X2 [Danio rerio]	ko01100//Metabolic pathways;ko00601//Glycosphingolipid biosynthesis - lacto and neolacto series;ko00604//Glycosphingolipid biosynthesis - ganglio series	-	-	-
CI01000050_02878198_02942065	142	852	2.17	10.53	2.27874	4.63e-90	1.35e-88	yes	CI01000050_02878198_02942065	PREDICTED: vacuolar protein sorting 13 homolog A isoform X1 [Danio rerio]	-	-	-	-
CI01000050_05654964_05705049	25	78	1.77	4.47	1.33653	3.36e-05	0.000105769	yes	CI01000050_05654964_05705049	PREDICTED: AP2-associated protein kinase 1 isoform X1 [Danio rerio]	-	-	-	-
CI01000050_05851079_05852014	7	39	1.51	6.8	2.17099	2.59e-05	8.25e-05	yes	CI01000050_05851079_05852014	KIAA2013, isoform CRA_a [Homo sapiens]	-	-	-	-
CI01000050_06320386_06342648	61	303	3.77	15.15	2.00668	7.47e-29	7.36e-28	yes	CI01000050_06320386_06342648	PREDICTED: chloride transport protein 6 isoform X2 [Danio rerio]	-	GO:0005764//lysosome;GO:0031224//intrinsic component of membrane;GO:0044440	GO:0032550;GO:0015291//secondary active transmembrane transporter activity;GO:0017076//purine nucleotide binding;GO:0005254//chloride channel activity	GO:0019725//cellular homeostasis;GO:0015698//inorganic anion transport;GO:0007154//cell communication;GO:0009605//response to external stimulus
CI01000050_06343875_06352994	16	44	1.48	3.3	1.15687	0.00542065	0.0128835	yes	CI01000050_06343875_06352994	methylenetetrahydrofolate reductase [Danio rerio]	ko01100//Metabolic pathways;ko00670//One carbon pool by folate	-	GO:0016646//oxidoreductase activity, acting on the CH-NH group of donors, NAD or NADP as acceptor;GO:0016597//amino acid binding	GO:0006730//one-carbon metabolic process;GO:0000097//sulfur amino acid biosynthetic process
CI01000051_00094391_00124007	19	61	2.07	5.39	1.38065	0.00015386	0.000451146	yes	CI01000051_00094391_00124007	sorting nexin-17 [Danio rerio]	-	-	GO:0005543//phospholipid binding	GO:0007154//cell communication
CI01000051_00750280_00751344	0	11	0.001	1.61	10.6528	0.00195752	0.00499223	yes	CI01000051_00750280_00751344	PREDICTED: probable G-protein coupled receptor 132-like [Danio rerio]	-	GO:0031224//intrinsic component of membrane	GO:0001595//angiotensin receptor activity	GO:0007186//G-protein coupled receptor signaling pathway
CI01000051_06052696_06090422	34	176	4.37	18.32	2.06771	4.7e-18	3.2e-17	yes	CI01000051_06052696_06090422	acyl-CoA:lysophosphatidylglycerol acyltransferase 1 [Danio rerio]	ko00564//Glycerophospholipid metabolism	-	-	-
CI01000051_06332084_06361639	29	117	3.26	10.65	1.70791	6.22e-10	2.8e-09	yes	CI01000051_06332084_06361639	PREDICTED: serine/threonine-protein phosphatase 2A 56 kDa regulatory subunit alpha isoform isoform X2 [Danio rerio]	ko04310//Wnt signaling pathway;ko04114//Oocyte meiosis;ko03015//mRNA surveillance pathway	-	-	-
CI01000051_06837978_06881158	4	23	0.31	1.43	2.20568	0.00250938	0.00629402	yes	CI01000051_06837978_06881158	PREDICTED: E3 ubiquitin-protein ligase TRIM9-like [Danio rerio]	-	-	-	-
CI01000051_07345863_07353841	15	65	2.35	8.25	1.81173	2.06e-06	7.27e-06	yes	CI01000051_07345863_07353841	PREDICTED: MAP kinase-interacting serine/threonine-protein kinase 1 isoform X2 [Danio rerio]	ko04010//MAPK signaling pathway;ko04910//Insulin signaling pathway	-	-	-
CI01000051_07855788_07865402	257	707	16.74	37.28	1.1551	1.25e-29	1.26e-28	yes	CI01000051_07855788_07865402	PREDICTED: mediator complex subunit 16 isoform X1 [Danio rerio]	-	-	-	-
CI01000052_02439580_02463549	0	49	0.001	3.12	11.6073	1.4e-12	7.29e-12	yes	CI01000052_02439580_02463549	PREDICTED: hemicentin-1 [Danio rerio]	-	-	-	-
CI01000053_00753535_00770331	42	182	2.85	9.99	1.80952	8.97e-16	5.49e-15	yes	CI01000053_00753535_00770331	novel protein similar to vertebrate phosphatidylinositol binding clathrin assembly protein (PICALM) [Danio rerio]	-	-	-	-
CI01000053_02109802_02117454	165	551	15.35	41.48	1.43418	2.12e-32	2.28e-31	yes	CI01000053_02109802_02117454	PREDICTED: transcription factor RelB homolog [Danio rerio]	ko04010//MAPK signaling pathway;ko04380//Osteoclast differentiation	-	-	-
CI01000053_02122241_02132642	763	2191	67.3	156.43	1.21684	3.73e-88	1.05e-86	yes	CI01000053_02122241_02132642	cleft lip and palate transmembrane protein 1 homolog [Danio rerio]	-	-	-	-
CI01000053_02958353_02962208	5	23	0.61	2.26	1.88944	0.00595708	0.0140862	yes	CI01000053_02958353_02962208	PREDICTED: serpin peptidase inhibitor, clade H (heat shock protein 47), member 1b isoform X1 [Danio rerio]	-	-	-	-
CI01000053_04194890_04254244	462	1260	9.74	21.51	1.14301	4.11e-49	6.43e-48	yes	CI01000053_04194890_04254244	PREDICTED: nuclear receptor corepressor 2 isoform X2 [Danio rerio]	ko04330//Notch signaling pathway	-	-	-
CI01000053_06060129_06071679	373	1180	26.57	68.06	1.35701	6.1e-60	1.15e-58	yes	CI01000053_06060129_06071679	PREDICTED: RING finger protein 10 isoform X1 [Danio rerio]	-	-	-	-
CI01000053_06162569_06179766	49	147	3.22	7.83	1.28195	1.71e-08	7.06e-08	yes	CI01000053_06162569_06179766	PREDICTED: Golgin subfamily A member 1 isoform X1 [Danio rerio]	-	-	-	-
CI01000053_06662264_06720098	209	822	12.61	40.17	1.67155	4.07e-58	7.49e-57	yes	CI01000053_06662264_06720098	PREDICTED: solute carrier family 15 member 4 isoform X1 [Danio rerio]	-	-	-	-
CI01000054_00248538_00251489	21	162	3.2	19.96	2.64097	5.36e-22	4.27e-21	yes	CI01000054_00248538_00251489	zinc finger transcription factor Trps1 [Danio rerio]	-	-	-	-
CI01000054_01433240_01454340	10	60	1.18	5.72	2.27723	1.08e-07	4.2e-07	yes	CI01000054_01433240_01454340	PREDICTED: upstream-binding protein 1 isoform X1 [Danio rerio]	-	-	-	-
CI01000054_01518447_01529138	17	72	2.99	10.24	1.776	7.03e-07	2.58e-06	yes	CI01000054_01518447_01529138	PREDICTED: F-box/LRR-repeat protein 2 isoform X1 [Danio rerio]	-	-	-	-
CI01000054_02417068_02430580	14	352	1.67	33.94	4.34507	3.16e-70	6.95e-69	yes	CI01000054_02417068_02430580	[Pyruvate dehydrogenase [lipoamide]] kinase isozyme 4, mitochondrial [Danio rerio]	-	-	-	-
CI01000054_05579068_05592326	960	3760	43	136.38	1.66522	1.05e-244	1.07e-242	yes	CI01000054_05579068_05592326	Anln-like protein [Danio rerio]	-	-	-	-
CI01000054_08353876_08358232	40	142	6.4	18.37	1.52121	4.01e-10	1.82e-09	yes	CI01000054_08353876_08358232	Si:ch211-215a10.4 protein [Danio rerio]	-	-	-	-
CI01000054_08675009_08686170	15	233	1.55	19.43	3.64795	2.69e-41	3.53e-40	yes	CI01000054_08675009_08686170	PREDICTED: importin subunit alpha-7-like [Danio rerio]	-	-	-	-
CI01000054_08953766_08966617	163	483	14.35	34.42	1.2622	6.31e-24	5.36e-23	yes	CI01000054_08953766_08966617	macoilin-1 [Danio rerio]	-	-	-	-
CI01000054_10114035_10120718	59	219	6.3	18.92	1.58649	8.92e-16	5.46e-15	yes	CI01000054_10114035_10120718	PREDICTED: zinc finger and BTB domain containing 12, tandem duplicate 2 isoform X1 [Danio rerio]	-	-	-	-
CI01000054_11126599_11136327	55	147	31.4	67.62	1.10669	5.28e-07	1.96e-06	yes	CI01000054_11126599_11136327	protein tyrosine phosphatase type IVA 3 [Danio rerio]	-	-	-	-
CI01000054_11409512_11412290	103	788	15.49	95.87	2.62974	1.73e-98	5.52e-97	yes	CI01000054_11409512_11412290	thioredoxin interacting protein a [Danio rerio]	-	-	-	-
CI01000055_00687115_00689600	40	236	5.99	28.59	2.25488	1.56e-26	1.44e-25	yes	CI01000055_00687115_00689600	PREDICTED: protein transport protein Sec24C isoform X2 [Danio rerio]	ko04141//Protein processing in endoplasmic reticulum	-	-	-
CI01000055_00988065_01021037	33	131	5.33	17.12	1.68348	1.02e-10	4.8e-10	yes	CI01000055_00988065_01021037	protein quaking-B [Danio rerio]	-	-	-	-
CI01000055_01421674_01422613	209	664	50.77	130.37	1.36056	8.77e-36	1.02e-34	yes	CI01000055_01421674_01422613	PREDICTED: suppressor of cytokine signaling 3b isoform X1 [Danio rerio]	ko05164//Influenza A;ko05160//Hepatitis C;ko04910//Insulin signaling pathway;ko04380//Osteoclast differentiation;ko04120//Ubiquitin mediated proteolysis;ko04630//Jak-STAT signaling pathway;ko04920//Adipocytokine signaling pathway;ko04930//Type II diabetes mellitus	-	-	-
CI01000055_01534850_01561806	390	1500	145.93	453.1	1.63455	1.83e-98	5.84e-97	yes	CI01000055_01534850_01561806	Tissue inhibitor of metalloproteinase 2 [Danio rerio]	-	-	-	-
CI01000055_03242747_03342954	8	122	0.23	2.8	3.60572	4.12e-22	3.3e-21	yes	CI01000055_03242747_03342954	PREDICTED: attractin-like 1b [Danio rerio]	-	-	-	-
CI01000055_03717618_03733174	2	17	0.09	0.61	2.76081	0.00444281	0.0106577	yes	CI01000055_03717618_03733174	PREDICTED: thrombospondin-2 [Danio rerio]	ko04510//Focal adhesion;ko04145//Phagosome;ko04512//ECM-receptor interaction;ko04350//TGF-beta signaling pathway;ko04115//p53 signaling pathway;ko05219//Bladder cancer;ko05144//Malaria	-	-	-
CI01000055_05047161_05054848	183	656	14.06	40.81	1.53733	7.7e-42	1.02e-40	yes	CI01000055_05047161_05054848	PREDICTED: protein VAC14 homolog isoform X1 [Danio rerio]	-	-	-	-
CI01000055_05263543_05300250	148	423	8.29	19.19	1.21091	7.92e-20	5.79e-19	yes	CI01000055_05263543_05300250	PREDICTED: transmembrane and TPR repeat-containing protein 3 [Danio rerio]	-	-	-	-
CI01000055_06382509_06394200	86	214	6.65	13.4	1.01081	1.92e-08	7.91e-08	yes	CI01000055_06382509_06394200	PREDICTED: CCR4-NOT transcription complex subunit 4-like [Danio rerio]	ko03018//RNA degradation	-	-	-
CI01000056_01489840_01520989	162	619	8.62	26.68	1.63	5.19e-43	7.12e-42	yes	CI01000056_01489840_01520989	PREDICTED: protein ECT2 isoform X5 [Danio rerio]	-	-	-	-
CI01000056_01804273_01835065	391	3875	12.35	99.13	3.00481	0	0	yes	CI01000056_01804273_01835065	PREDICTED: lymphocyte antigen 75 [Danio rerio]	-	-	-	-
CI01000057_00346063_00377661	4	88	0.49	8.66	4.14351	8.08e-18	5.45e-17	yes	CI01000057_00346063_00377661	PREDICTED: intermediate filament family orphan 2-like isoform X2 [Maylandia zebra]	-	-	-	-
CI01000057_00900531_00930709	4	47	0.7	6.64	3.24576	1.42e-08	5.88e-08	yes	CI01000057_00900531_00930709	PREDICTED: RNA-binding motif, single-stranded-interacting protein 2-like [Oreochromis niloticus]	-	-	-	-
CI01000057_00956994_00965947	3	27	0.27	1.99	2.88174	0.000104826	0.000313003	yes	CI01000057_00956994_00965947	PREDICTED: nuclear receptor subfamily 1 group D member 1 [Danio rerio]	-	-	-	-
CI01000057_04105710_04123101	44	155	4.87	13.89	1.51205	4.94e-11	2.37e-10	yes	CI01000057_04105710_04123101	RAN binding protein 3 [Danio rerio]	-	-	-	-
CI01000057_05553430_05562372	2	235	0.78	73.87	6.56537	7.28e-56	1.29e-54	yes	CI01000057_05553430_05562372	PREDICTED: metalloproteinase inhibitor 2-like [Danio rerio]	-	-	-	-
CI01000058_02463470_02484038	98	286	19.21	45.34	1.23893	2.28e-14	1.31e-13	yes	CI01000058_02463470_02484038	PREDICTED: myoD family inhibitor-like [Danio rerio]	-	-	-	-
CI01000058_03915537_03946197	7	91	0.45	4.75	3.39993	2.49e-16	1.57e-15	yes	CI01000058_03915537_03946197	PREDICTED: ataxin-7-like [Danio rerio]	-	-	-	-
CI01000058_04211165_04255297	7	97	0.44	4.99	3.50346	1.29e-17	8.6e-17	yes	CI01000058_04211165_04255297	PREDICTED: membrane-associated guanylate kinase, WW and PDZ domain-containing protein 1 isoform X2 [Danio rerio]	ko04530//Tight junction	-	-	-
CI01000058_04412049_04428358	119	1007	3.95	27.05	2.7757	7.41e-132	3.35e-130	yes	CI01000058_04412049_04428358	PREDICTED: nuclear receptor coactivator 3 [Danio rerio]	-	-	-	-
CI01000058_04678629_04687645	24	71	5.57	13.33	1.25893	0.000163075	0.00047645	yes	CI01000058_04678629_04687645	transmembrane protein 110 [Danio rerio]	-	-	-	-
CI01000059_00867492_00873239	11	34	2.28	5.7	1.32193	0.00963779	0.0219658	yes	CI01000059_00867492_00873239	PREDICTED: splicing regulatory glutamine/lysine-rich protein 1 isoform X3 [Danio rerio]	-	-	-	-
CI01000059_02012909_02048080	11	122	0.7	6.31	3.17221	4.68e-20	3.46e-19	yes	CI01000059_02012909_02048080	PREDICTED: tyrosine-protein kinase Fer [Danio rerio]	ko04520//Adherens junction	-	-	-
CI01000059_02087382_02094472	21	71	11.99	32.66	1.44569	1.68e-05	5.45e-05	yes	CI01000059_02087382_02094472	high affinity copper uptake protein 1 [Danio rerio]	ko04978//Mineral absorption	-	-	-
CI01000059_02795595_02803611	12	33	3.23	7.17	1.15044	0.022776	0.0485412	yes	CI01000059_02795595_02803611	PREDICTED: out at first protein homolog isoform X2 [Danio rerio]	-	-	-	-
CI01000059_04021554_04040933	20	278	1.24	13.99	3.49598	2.1e-47	3.18e-46	yes	CI01000059_04021554_04040933	PREDICTED: transmembrane protein 132E [Danio rerio]	-	-	-	-
CI01000059_05316640_05345577	30	88	1.46	3.46	1.2448	3.46e-05	0.000108489	yes	CI01000059_05316640_05345577	huntingtin-interacting protein 1-related protein [Danio rerio]	-	-	-	-
CI01000059_05929193_05952767	23	249	1.69	14.86	3.13634	1.08e-38	1.34e-37	yes	CI01000059_05929193_05952767	PREDICTED: ribosomal protein S6 kinase alpha-4 isoform X1 [Danio rerio]	ko04010//MAPK signaling pathway;ko04722//Neurotrophin signaling pathway;ko05219//Bladder cancer	-	-	-
CI01000059_07941129_07955904	20	55	2.03	4.52	1.15484	0.00215752	0.0054735	yes	CI01000059_07941129_07955904	PREDICTED: T-box transcription factor TBX5-A-like isoform X1 [Maylandia zebra]	-	-	-	-
CI01000059_08434015_08446002	34	158	3.97	14.95	1.91293	4.61e-15	2.73e-14	yes	CI01000059_08434015_08446002	PREDICTED: nucleus accumbens-associated protein 2-like [Oryzias latipes]	-	-	-	-
CI01000059_09908635_09925766	26	116	1.69	6.09	1.84942	9.82e-11	4.63e-10	yes	CI01000059_09908635_09925766	PREDICTED: zinc finger protein 618 isoform X2 [Danio rerio]	-	-	-	-
CI01000059_10206142_10223082	59	266	4.94	18.03	1.86782	2.16e-23	1.8e-22	yes	CI01000059_10206142_10223082	YTH domain-containing protein 1 [Danio rerio]	-	-	-	-
CI01000062_01401358_01417189	38	251	3.32	17.72	2.41612	1.86e-30	1.91e-29	yes	CI01000062_01401358_01417189	PREDICTED: transmembrane protein 62 isoform X1 [Danio rerio]	-	-	-	-
CI01000062_03033192_03047656	92	724	7.15	45.56	2.67175	1.9e-92	5.67e-91	yes	CI01000062_03033192_03047656	Membrane protein, palmitoylated 5a (MAGUK p55 subfamily member 5a) [Danio rerio]	ko04530//Tight junction	GO:0043296//apical junction complex;GO:0031988//membrane-bounded vesicle;GO:0032991//macromolecular complex;GO:0043218//compact myelin;GO:0044424;GO:0016020//membrane	GO:0005515//protein binding	GO:0090150//establishment of protein localization to membrane;GO:0007043//cell-cell junction assembly;GO:0008105//asymmetric protein localization;GO:0010927;GO:0022011//myelination in peripheral nervous system
CI01000062_03436291_03454196	298	895	14.14	34.4	1.28263	8.69e-43	1.18e-41	yes	CI01000062_03436291_03454196	PREDICTED: ras and Rab interactor 3 [Danio rerio]	-	-	-	GO:0007154//cell communication
CI01000063_00737387_00744421	58	190	7.2	19.1	1.4075	5.06e-12	2.57e-11	yes	CI01000063_00737387_00744421	pantothenate kinase 1 [Danio rerio]	ko01100//Metabolic pathways;ko00770//Pantothenate and CoA biosynthesis	GO:0005768//endosome;GO:0030117//membrane coat	GO:0032550;GO:0016301//kinase activity	GO:0009108//coenzyme biosynthetic process;GO:0006796//phosphate-containing compound metabolic process
CI01000063_01603848_01622589	48	193	3.52	11.47	1.70422	1.17e-15	7.15e-15	yes	CI01000063_01603848_01622589	PREDICTED: rho GTPase-activating protein 17-like isoform X2 [Maylandia zebra]	-	-	-	-
CI01000063_01890725_01899483	39	106	2.44	5.36	1.13535	1.63e-05	5.29e-05	yes	CI01000063_01890725_01899483	DNA repair endonuclease XPF [Danio rerio]	ko03420//Nucleotide excision repair	GO:0000781//chromosome, telomeric region;GO:0000109//nucleotide-excision repair complex	GO:0004519//endonuclease activity;GO:0005515//protein binding;GO:0043566//structure-specific DNA binding	GO:0033683//nucleotide-excision repair, DNA incision;GO:0009416//response to light stimulus;GO:0000723//telomere maintenance;GO:0006308//DNA catabolic process;GO:0000725//recombinational repair
CI01000063_02362425_02374879	800	2422	53.86	132.02	1.29347	8.76e-112	3.23e-110	yes	CI01000063_02362425_02374879	aconitate hydratase, mitochondrial [Danio rerio]	ko01100//Metabolic pathways;ko00020//Citrate cycle (TCA cycle);ko00630//Glyoxylate and dicarboxylate metabolism	GO:0044429//mitochondrial part	GO:0046914//transition metal ion binding;GO:0051536//iron-sulfur cluster binding;GO:0016836//hydro-lyase activity	GO:0009060//aerobic respiration;GO:0072350//tricarboxylic acid metabolic process;GO:0016265//death
CI01000063_04183070_04264881	5	23	0.27	0.99	1.87447	0.00595708	0.0140862	yes	CI01000063_04183070_04264881	PREDICTED: MAGUK p55 subfamily member 7 isoform X1 [Danio rerio]	-	GO:0043296//apical junction complex;GO:0043234//protein complex;GO:0070161	GO:0046983//protein dimerization activity	GO:0007043//cell-cell junction assembly
CI01000063_04471188_04479927	529	2084	62.82	200.26	1.67258	4.51e-136	2.12e-134	yes	CI01000063_04471188_04479927	PREDICTED: mitogen-activated protein kinase kinase kinase 8-like [Danio rerio]	ko04010//MAPK signaling pathway;ko04660//T cell receptor signaling pathway;ko04620//Toll-like receptor signaling pathway	-	-	-
CI01000063_05160162_05161742	20	241	2.19	21.34	3.28456	1.48e-39	1.86e-38	yes	CI01000063_05160162_05161742	suppressor of cytokine signaling 5a isoform 1 [Danio rerio]	ko04630//Jak-STAT signaling pathway	-	GO:0005102//receptor binding	GO:0042093//T-helper cell differentiation;GO:0007176//regulation of epidermal growth factor-activated receptor activity;GO:0048522//positive regulation of cellular process
CI01000063_05400578_05406105	450	1196	55.89	120.2	1.10477	2.05e-44	2.91e-43	yes	CI01000063_05400578_05406105	PREDICTED: protein phosphatase 1A, magnesium dependent, alpha isoform X1 [Danio rerio]	ko04010//MAPK signaling pathway	GO:0044444//cytoplasmic part	GO:0004721//phosphoprotein phosphatase activity;GO:0046914//transition metal ion binding	GO:0007166//cell surface receptor signaling pathway;GO:0002698;GO:0042345//regulation of NF-kappaB import into nucleus;GO:0032480//negative regulation of type I interferon production;GO:0006498;GO:0006470//protein dephosphorylation
CI01000063_05597755_05613489	729	1867	76.94	159.48	1.05157	6.54e-61	1.25e-59	yes	CI01000063_05597755_05613489	glutamate dehydrogenase 1b [Danio rerio]	ko01100//Metabolic pathways;ko00330//Arginine and proline metabolism;ko04964//Proximal tubule bicarbonate reclamation;ko00250//Alanine, aspartate and glutamate metabolism;ko00471//D-Glutamine and D-glutamate metabolism	-	GO:0016638//oxidoreductase activity, acting on the CH-NH2 group of donors	GO:0019752//carboxylic acid metabolic process
CI01000063_07252228_07279272	36	118	3.78	10.04	1.4093	7.71e-08	3.04e-07	yes	CI01000063_07252228_07279272	PREDICTED: TANK-binding kinase 1-binding protein 1-like [Danio rerio]	ko04622//RIG-I-like receptor signaling pathway	-	-	-
CI01000065_01148241_01167007	112	391	8.89	25.13	1.49916	3.99e-25	3.52e-24	yes	CI01000065_01148241_01167007	PREDICTED: activating signal cointegrator 1 complex subunit 3 [Danio rerio]	-	-	-	-
CI01000065_01938179_01949512	27	116	3.41	11.84	1.79583	2.14e-10	9.85e-10	yes	CI01000065_01938179_01949512	PREDICTED: cytochrome b5 reductase 4 isoform X2 [Danio rerio]	ko00520//Amino sugar and nucleotide sugar metabolism	-	-	-
CI01000065_02979795_02989709	14	62	1.56	5.61	1.84645	3.53e-06	1.22e-05	yes	CI01000065_02979795_02989709	blood vessel epicardial substance isoform 2 [Danio rerio]	-	-	-	-
CI01000066_02613320_02623007	26	69	10.47	22.42	1.09852	0.000832606	0.00223477	yes	CI01000066_02613320_02623007	MGC162012 protein [Danio rerio]	-	-	-	-
CI01000068_00036316_00043236	179	585	18.52	49	1.4037	3.57e-33	3.91e-32	yes	CI01000068_00036316_00043236	PREDICTED: growth arrest-specific 2 like 3 isoform X1 [Danio rerio]	-	-	-	-
CI01000068_00478512_00488030	375	2132	19.85	91.38	2.20274	3.58e-201	2.7e-199	yes	CI01000068_00478512_00488030	exportin-T [Danio rerio]	ko03013//RNA transport	-	-	-
CI01000068_00655253_00658127	11	38	2.77	7.74	1.48245	0.00211339	0.00536957	yes	CI01000068_00655253_00658127	PREDICTED: microtubule-associated protein RP/EB family member 3-like isoform X2 [Danio rerio]	-	-	-	-
CI01000069_00932460_00950854	112	973	5.13	36.07	2.81377	2.36e-129	1.03e-127	yes	CI01000069_00932460_00950854	PREDICTED: ubiquitin carboxyl-terminal hydrolase 7 isoform X1 [Danio rerio]	-	-	-	-
CI01000069_00966300_00979227	122	400	8.82	23.42	1.40889	1.54e-23	1.29e-22	yes	CI01000069_00966300_00979227	H(+)/Cl(-) exchange transporter 7 [Danio rerio]	-	-	-	-
CI01000069_02234713_02242090	77	218	16.77	38.39	1.19485	6.59e-11	3.14e-10	yes	CI01000069_02234713_02242090	PREDICTED: branched-chain-amino-acid aminotransferase, mitochondrial isoform X1 [Danio rerio]	ko01100//Metabolic pathways;ko00280//Valine, leucine and isoleucine degradation;ko00770//Pantothenate and CoA biosynthesis;ko00290//Valine, leucine and isoleucine biosynthesis	-	-	-
CI01000069_03739653_03764284	80	432	5.64	24.66	2.12841	2.42e-43	3.35e-42	yes	CI01000069_03739653_03764284	PREDICTED: carnitine O-palmitoyltransferase 1, liver isoform isoform X1 [Danio rerio]	ko04920//Adipocytokine signaling pathway;ko03320//PPAR signaling pathway;ko00071//Fatty acid metabolism	-	GO:0016740//transferase activity	-
CI01000069_05002707_05021316	238	724	19.59	48.25	1.30041	4.94e-36	5.76e-35	yes	CI01000069_05002707_05021316	PREDICTED: histone-arginine methyltransferase CARM1 isoform X1 [Danio rerio]	-	GO:0031981//nuclear lumen;GO:0044444//cytoplasmic part	GO:0042393//histone binding;GO:0046983//protein dimerization activity;GO:0003713//transcription coactivator activity;GO:0000975//regulatory region DNA binding;GO:0008469//histone-arginine N-methyltransferase activity	GO:0006351//transcription, DNA-templated;GO:0043393//regulation of protein binding;GO:0060349//bone morphogenesis;GO:0046683//response to organophosphorus;GO:0034969//histone arginine methylation;GO:0045444//fat cell differentiation;GO:0006629//lipid metabolic process;GO:0030520//intracellular estrogen receptor signaling pathway;GO:0044403//symbiosis, encompassing mutualism through parasitism;GO:…
CI01000070_00585685_00592670	11	38	1.89	5.29	1.48488	0.00211339	0.00536957	yes	CI01000070_00585685_00592670	PREDICTED: acyl-CoA-binding domain-containing protein 5A isoform X1 [Danio rerio]	-	-	-	-
CI01000070_02612757_02650757	42	226	4.7	20.48	2.12348	1.3e-23	1.09e-22	yes	CI01000070_02612757_02650757	WD repeat-containing protein 37 [Danio rerio]	-	-	-	-
CI01000070_03298978_03315510	18	125	1.68	9.45	2.49185	2.67e-16	1.68e-15	yes	CI01000070_03298978_03315510	PREDICTED: protein FAM69C-like isoform X1 [Maylandia zebra]	-	-	-	-
CI01000070_03734629_03753578	29	346	0.76	7.3	3.26383	1.33e-55	2.35e-54	yes	CI01000070_03734629_03753578	PREDICTED: ras-responsive element-binding protein 1 isoform X1 [Danio rerio]	-	-	-	-
CI01000070_04704431_04707014	9	54	1.2	5.84	2.28293	4.76e-07	1.77e-06	yes	CI01000070_04704431_04707014	PREDICTED: F-box/LRR-repeat protein 7 [Danio rerio]	-	GO:0005815//microtubule organizing center;GO:0031461//cullin-RING ubiquitin ligase complex	-	GO:0043161//proteasome-mediated ubiquitin-dependent protein catabolic process
CI01000071_00856044_00864838	14	38	2.04	4.48	1.13493	0.0110741	0.0250599	yes	CI01000071_00856044_00864838	PREDICTED: trichoplein keratin filament-binding protein-like [Oryzias latipes]	-	GO:0005856//cytoskeleton	-	-
CI01000071_01149617_01177048	16	44	0.35	0.79	1.1745	0.00542065	0.0128835	yes	CI01000071_01149617_01177048	PREDICTED: acetyl-CoA carboxylase 2 isoform X2 [Danio rerio]	ko01100//Metabolic pathways;ko04910//Insulin signaling pathway;ko04920//Adipocytokine signaling pathway;ko00620//Pyruvate metabolism;ko00640//Propanoate metabolism;ko00061//Fatty acid biosynthesis	GO:0031966//mitochondrial membrane	GO:0032550;GO:0016421//CoA carboxylase activity;GO:0043169//cation binding;GO:0016879//ligase activity, forming carbon-nitrogen bonds;GO:0019842//vitamin binding	GO:0015980//energy derivation by oxidation of organic compounds;GO:0015937//coenzyme A biosynthetic process;GO:0009893//positive regulation of metabolic process;GO:0010033//response to organic substance;GO:0006766//vitamin metabolic process;GO:0006631//fatty acid metabolic process;GO:0003333//amino acid transmembrane transport;GO:0006637//acyl-CoA metabolic process;GO:0006790//sulfur compound met…
CI01000071_01210165_01229368	240	935	10.27	32.4	1.65756	7.21e-65	1.46e-63	yes	CI01000071_01210165_01229368	PREDICTED: probable phospholipid-transporting ATPase ID [Danio rerio]	-	GO:0030141//secretory granule;GO:0031224//intrinsic component of membrane	GO:0032550;GO:0046872//metal ion binding;GO:0005548//phospholipid transporter activity;GO:0008324//cation transmembrane transporter activity;GO:0003824//catalytic activity	GO:0006996//organelle organization;GO:0015914//phospholipid transport
CI01000071_01452292_01490229	138	493	10.04	29.04	1.53228	3.94e-32	4.22e-31	yes	CI01000071_01452292_01490229	PREDICTED: acetoacetyl-CoA synthetase isoform X1 [Danio rerio]	ko00650//Butanoate metabolism	GO:0044444//cytoplasmic part	GO:0016878//acid-thiol ligase activity;GO:0032550	GO:0032787//monocarboxylic acid metabolic process;GO:0044238
CI01000071_02077867_02087670	76	252	6.8	18.25	1.42429	1.42e-15	8.65e-15	yes	CI01000071_02077867_02087670	PREDICTED: E3 ubiquitin-protein ligase CHFR isoform X2 [Danio rerio]	-	-	-	-
CI01000071_03329447_03356262	816	5543	46.21	254.17	2.45952	0	0	yes	CI01000071_03329447_03356262	PREDICTED: serine/threonine-protein kinase TAO3 isoformX1 [Danio rerio]	ko04010//MAPK signaling pathway	-	-	-
CI01000071_03793473_03817709	578	3867	33.33	180.53	2.43735	0	0	yes	CI01000071_03793473_03817709	PREDICTED: semaphorin-4C isoform X1 [Danio rerio]	ko04360//Axon guidance	GO:0016020//membrane	-	GO:0007399//nervous system development
CI01000072_00353460_00366394	15	65	1.56	5.48	1.81263	2.06e-06	7.27e-06	yes	CI01000072_00353460_00366394	proton-coupled folate transporter [Danio rerio]	ko04978//Mineral absorption;ko04977//Vitamin digestion and absorption	GO:0031224//intrinsic component of membrane;GO:0044464	GO:0051184	GO:0051181//cofactor transport;GO:0071702
CI01000072_01183833_01210925	2	22	0.12	1.06	3.14296	0.000491667	0.00135834	yes	CI01000072_01183833_01210925	PREDICTED: collagen alpha-2(I) chain isoform X2 [Bos taurus]	-	-	-	-
CI01000072_01272628_01318779	14	52	0.75	2.25	1.58496	7.93e-05	0.000239904	yes	CI01000072_01272628_01318779	PREDICTED: membrane-associated phosphatidylinositol transfer protein 3 [Danio rerio]	-	-	GO:0046872//metal ion binding	-
CI01000072_02000581_02009243	21	298	1.03	11.85	3.52417	1.67e-51	2.74e-50	yes	CI01000072_02000581_02009243	PREDICTED: serine/threonine-protein kinase TAO1-like isoform 1 [Danio rerio]	ko04010//MAPK signaling pathway	-	-	-
CI01000072_02028275_02032319	2	14	0.25	1.39	2.47508	0.0074061	0.0172166	yes	CI01000072_02028275_02032319	PREDICTED: matrix metalloproteinase-20-like [Danio rerio]	-	-	GO:0016787//hydrolase activity	-
CI01000072_02041267_02050950	74	226	2.96	7.32	1.30625	1.35e-12	7.05e-12	yes	CI01000072_02041267_02050950	PREDICTED: protein NPAT [Danio rerio]	-	-	-	-
CI01000072_02109877_02133927	22	92	4.05	13.69	1.75713	2.84e-08	1.15e-07	yes	CI01000072_02109877_02133927	PREDICTED: LOW QUALITY PROTEIN: TLC domain-containing protein 2 [Xenopus (Silurana) tropicalis]	-	GO:0031224//intrinsic component of membrane	-	-
CI01000072_02633510_02645090	151	374	8.62	17.29	1.00418	1.44e-13	7.9e-13	yes	CI01000072_02633510_02645090	PREDICTED: PHD finger protein 12 [Danio rerio]	-	GO:0005634//nucleus	GO:0043167//ion binding	-
CI01000072_03314846_03321210	16	41	0.87	1.8	1.04891	0.0145873	0.0323308	yes	CI01000072_03314846_03321210	NLR family member X1 [Carassius auratus]	ko05164//Influenza A;ko04622//RIG-I-like receptor signaling pathway	-	GO:0032550	GO:0002253//activation of immune response;GO:0001817//regulation of cytokine production;GO:0045088//regulation of innate immune response;GO:0048585//negative regulation of response to stimulus
CI01000072_03336220_03345300	43	212	2.16	8.61	1.99498	1.32e-20	9.96e-20	yes	CI01000072_03336220_03345300	PREDICTED: ubiquitin conjugation factor E4 A isoform 1 [Danio rerio]	ko04120//Ubiquitin mediated proteolysis	GO:0044424	GO:0004842//ubiquitin-protein ligase activity	GO:0019941//modification-dependent protein catabolic process;GO:0032446//protein modification by small protein conjugation
CI01000073_01099082_01112685	94	242	29.61	61.57	1.05614	4.05e-10	1.84e-09	yes	CI01000073_01099082_01112685	ubiquitin-conjugating enzyme [Danio rerio]	ko04120//Ubiquitin mediated proteolysis	GO:0043231//intracellular membrane-bounded organelle	GO:0032550;GO:0019787//small conjugating protein ligase activity	GO:0000209//protein polyubiquitination;GO:0019933//cAMP-mediated signaling;GO:0051130;GO:0010033//response to organic substance;GO:0006259//DNA metabolic process;GO:0006511//ubiquitin-dependent protein catabolic process;GO:0043065//positive regulation of apoptotic process
CI01000074_00341141_00347488	11	74	2.98	16.2	2.44261	4.1e-10	1.86e-09	yes	CI01000074_00341141_00347488	PREDICTED: lipid phosphate phosphohydrolase 2-like [Danio rerio]	ko01100//Metabolic pathways;ko04666//Fc gamma R-mediated phagocytosis;ko00564//Glycerophospholipid metabolism;ko00561//Glycerolipid metabolism;ko00600//Sphingolipid metabolism;ko04975//Fat digestion and absorption;ko00565//Ether lipid metabolism	GO:0031224//intrinsic component of membrane	GO:0016791//phosphatase activity	GO:0006796//phosphate-containing compound metabolic process
CI01000075_00686719_00747700	86	428	2.29	9.23	2.01098	2.09e-40	2.7e-39	yes	CI01000075_00686719_00747700	PREDICTED: piezo-type mechanosensitive ion channel component 2-like [Maylandia zebra]	-	-	-	-
CI01000077_00440430_00460441	25	130	4.1	17.22	2.07039	1.17e-13	6.44e-13	yes	CI01000077_00440430_00460441	PREDICTED: midnolin [Gorilla gorilla gorilla]	-	GO:0031981//nuclear lumen	-	-
CI01000080_01423592_01425914	14	41	3.06	7.24	1.24246	0.00554751	0.0131651	yes	CI01000080_01423592_01425914	PREDICTED: monocarboxylate transporter 13-like [Oreochromis niloticus]	-	GO:0031224//intrinsic component of membrane	-	-
CI01000081_00711138_00730099	115	317	20.71	46.16	1.15632	2.63e-14	1.51e-13	yes	CI01000081_00711138_00730099	PREDICTED: active breakpoint cluster region-related protein isoform X3 [Danio rerio]	-	-	-	-
CI01000082_02762419_02777589	339	958	22.47	51.42	1.19433	4.42e-41	5.79e-40	yes	CI01000082_02762419_02777589	ATP-binding cassette sub-family D member 3 [Danio rerio]	ko04146//Peroxisome;ko02010//ABC transporters	-	-	-
CI01000082_04166987_04239812	95	428	4.8	17.51	1.86707	1.35e-36	1.6e-35	yes	CI01000082_04166987_04239812	arf-GAP with GTPase, ANK repeat and PH domain-containing protein 3 [Camelus ferus]	ko04144//Endocytosis	-	-	-
CI01000082_04343806_04361245	193	1162	6.09	29.69	2.28546	1.99e-120	8.02e-119	yes	CI01000082_04343806_04361245	PREDICTED: RB1-inducible coiled-coil protein 1-like [Maylandia zebra]	-	-	-	-
CI01000082_04463389_04470975	19	67	3.61	10.29	1.51117	2.26e-05	7.26e-05	yes	CI01000082_04463389_04470975	protein-L-isoaspartate O-methyltransferase domain-containing protein 1 [Danio rerio]	-	-	-	-
CI01000082_04833935_04843617	654	1846	61.07	139.52	1.19194	1.36e-73	3.14e-72	yes	CI01000082_04833935_04843617	granulin b precursor [Danio rerio]	-	-	-	-
CI01000086_00368462_00375640	80	433	30.17	131.82	2.12738	1.53e-43	2.12e-42	yes	CI01000086_00368462_00375640	RAB5A, member RAS oncogene family, b [Danio rerio]	ko04144//Endocytosis;ko05152//Tuberculosis;ko04145//Phagosome;ko05146//Amoebiasis;ko05014//Amyotrophic lateral sclerosis (ALS);ko04962//Vasopressin-regulated water reabsorption	-	-	-
CI01000086_01371003_01393249	83	621	6.11	36.99	2.59789	1.18e-77	2.91e-76	yes	CI01000086_01371003_01393249	PREDICTED: sodium/hydrogen exchanger 1-like [Takifugu rubripes]	ko04810//Regulation of actin cytoskeleton;ko04260//Cardiac muscle contraction;ko04972//Pancreatic secretion;ko04976//Bile secretion;ko04971//Gastric acid secretion;ko04970//Salivary secretion	-	-	-
CI01000086_01994840_02008387	2	34	0.5	6.87	3.78031	7.81e-07	2.86e-06	yes	CI01000086_01994840_02008387	PREDICTED: tubulin polymerization-promoting protein-like isoform X2 [Maylandia zebra]	-	-	-	-
CI01000086_02741241_02763692	99	256	8.81	18.45	1.06641	1.48e-10	6.89e-10	yes	CI01000086_02741241_02763692	DNA repair protein XRCC1 [Danio rerio]	ko03410//Base excision repair	-	-	-
CI01000087_01835054_01875527	47	369	3.16	20.09	2.66848	1.47e-48	2.28e-47	yes	CI01000087_01835054_01875527	dedicator of cytokinesis protein 1 [Danio rerio]	ko04810//Regulation of actin cytoskeleton;ko04510//Focal adhesion;ko05100//Bacterial invasion of epithelial cells;ko05131//Shigellosis	-	-	-
CI01000089_00358106_00373861	15	41	0.52	1.16	1.15754	0.00916558	0.020967	yes	CI01000089_00358106_00373861	PREDICTED: IgGFc-binding protein-like [Danio rerio]	-	-	-	-
CI01000090_00019315_00049537	84	212	3.45	7.05	1.03103	1.52e-08	6.29e-08	yes	CI01000090_00019315_00049537	DNA-directed RNA polymerase III subunit RPC1 [Danio rerio]	ko01100//Metabolic pathways;ko00230//Purine metabolism;ko00240//Pyrimidine metabolism;ko04623//Cytosolic DNA-sensing pathway;ko03020//RNA polymerase	-	-	-
CI01000090_00397826_00398584	33	944	11.88	274.44	4.52988	2.57e-186	1.74e-184	yes	CI01000090_00397826_00398584	DNA damage-inducible transcript 4 protein [Danio rerio]	ko04150//mTOR signaling pathway	-	-	-
CI01000090_00435440_00454837	96	388	4.44	14.53	1.7104	1.53e-29	1.54e-28	yes	CI01000090_00435440_00454837	PREDICTED: protein transport protein Sec31A isoform X1 [Danio rerio]	ko04141//Protein processing in endoplasmic reticulum	-	-	-
CI01000092_04869145_04870424	19	98	2.7	11.26	2.06018	1.66e-10	7.73e-10	yes	CI01000092_04869145_04870424	PREDICTED: tripartite motif-containing protein 59-like [Danio rerio]	-	-	-	-
CI01000093_01189004_01193556	4	23	1.09	5.08	2.2205	0.00250938	0.00629402	yes	CI01000093_01189004_01193556	vascular endothelial zinc finger 1b [Danio rerio]	-	-	GO:0097159//organic cyclic compound binding;GO:0043169//cation binding	-
CI01000095_00655403_00687136	11	90	0.19	1.27	2.74076	4.75e-13	2.53e-12	yes	CI01000095_00655403_00687136	PREDICTED: protocadherin-16-like [Danio rerio]	-	-	-	-
CI01000095_01070767_01087358	584	2863	37.22	147.73	1.98881	1.52e-228	1.42e-226	yes	CI01000095_01070767_01087358	periostin isoform 2 precursor [Danio rerio]	-	-	-	-
CI01000095_02348321_02380767	475	1183	19.62	39.57	1.01208	3.33e-38	4.06e-37	yes	CI01000095_02348321_02380767	large proline-rich protein BAT3 [Danio rerio]	-	-	-	-
CI01000095_05378348_05413679	61	263	3.77	13.17	1.80462	3.76e-22	3.02e-21	yes	CI01000095_05378348_05413679	PREDICTED: stromal interaction molecule 1 isoform X1 [Danio rerio]	-	-	-	-
CI01000096_00282562_00289289	77	373	16.09	63.01	1.96942	1.31e-34	1.49e-33	yes	CI01000096_00282562_00289289	glutamate [NMDA] receptor-associated protein 1 [Danio rerio]	-	-	-	-
CI01000096_00355184_00384451	27	364	3.76	41.06	3.44893	6.07e-61	1.17e-59	yes	CI01000096_00355184_00384451	exostosin-1b [Danio rerio]	ko01100//Metabolic pathways;ko00534//Glycosaminoglycan biosynthesis - heparan sulfate	-	-	-
CI01000096_00447205_00452255	74	689	12.2	91.92	2.9135	3.54e-96	1.09e-94	yes	CI01000096_00447205_00452255	exostosin-1b [Danio rerio]	ko01100//Metabolic pathways;ko00534//Glycosaminoglycan biosynthesis - heparan sulfate	-	-	-
CI01000098_01664581_01680008	129	343	4.72	10.16	1.10604	2.25e-14	1.29e-13	yes	CI01000098_01664581_01680008	PREDICTED: laminin subunit alpha-3 [Danio rerio]	ko05200//Pathways in cancer;ko04510//Focal adhesion;ko05145//Toxoplasmosis;ko05146//Amoebiasis;ko04512//ECM-receptor interaction;ko05222//Small cell lung cancer	-	-	-
CI01000098_03125886_03131614	2	13	0.25	1.31	2.38957	0.0129695	0.0289182	yes	CI01000098_03125886_03131614	PREDICTED: receptor-type tyrosine-protein phosphatase N2-like [Danio rerio]	ko04940//Type I diabetes mellitus	-	-	-
CI01000098_03177475_03207026	49	122	1.61	3.25	1.01338	2.7e-05	8.59e-05	yes	CI01000098_03177475_03207026	PREDICTED: disco-interacting protein 2 homolog C isoform X1 [Danio rerio]	-	-	-	-
CI01000105_01725466_01787452	256	1161	12.22	44.89	1.87715	1.35e-93	4.06e-92	yes	CI01000105_01725466_01787452	furin A precursor [Danio rerio]	ko05164//Influenza A	-	-	-
CI01000105_02197982_02217381	10	41	0.72	2.39	1.73094	0.000311016	0.000879413	yes	CI01000105_02197982_02217381	PREDICTED: A-kinase anchor protein 13 [Danio rerio]	-	-	-	-
CI01000105_02657868_02662539	79	202	16.95	35.04	1.04772	1.75e-08	7.21e-08	yes	CI01000105_02657868_02662539	PREDICTED: reticulocalbin-1 [Danio rerio]	-	-	-	-
CI01000106_01769339_01778179	40	113	4.77	10.9	1.19227	3.74e-06	1.29e-05	yes	CI01000106_01769339_01778179	PREDICTED: solute carrier family 22 member 15-like [Oryzias latipes]	-	-	-	-
CI01000110_00295698_00298964	8	54	1.64	8.93	2.44496	1.68e-07	6.48e-07	yes	CI01000110_00295698_00298964	PREDICTED: autophagy-related protein 2 homolog A-like [Danio rerio]	-	-	-	-
CI01000111_02830000_02841187	302	1033	55.49	153.51	1.46803	1.03e-59	1.93e-58	yes	CI01000111_02830000_02841187	PREDICTED: ceramide synthase 2-like [Danio rerio]	-	GO:0031224//intrinsic component of membrane;GO:0005635//nuclear envelope	GO:0001071//nucleic acid binding transcription factor activity;GO:0003677//DNA binding;GO:0016410//N-acyltransferase activity	GO:0006672//ceramide metabolic process;GO:0006351//transcription, DNA-templated
CI01000111_02857602_02876252	33	249	2.64	16.13	2.61114	1.8e-32	1.95e-31	yes	CI01000111_02857602_02876252	PREDICTED: aryl hydrocarbon receptor nuclear translocator isoform X2 [Danio rerio]	ko05200//Pathways in cancer;ko05211//Renal cell carcinoma	GO:0043231//intracellular membrane-bounded organelle	GO:0003712//transcription cofactor activity;GO:0005102//receptor binding;GO:0046983//protein dimerization activity	GO:0007165//signal transduction;GO:0006351//transcription, DNA-templated
CI01000112_01120464_01124295	105	452	6.37	22.21	1.80184	1.37e-36	1.62e-35	yes	CI01000112_01120464_01124295	PREDICTED: trinucleotide repeat-containing gene 6C protein [Danio rerio]	-	-	-	-
CI01000112_03393172_03448154	25	130	1.56	6.55	2.06995	1.17e-13	6.44e-13	yes	CI01000112_03393172_03448154	PREDICTED: protein kinase C alpha type-like isoform X1 [Maylandia zebra]	ko05200//Pathways in cancer;ko04010//MAPK signaling pathway;ko04020//Calcium signaling pathway;ko04510//Focal adhesion;ko04530//Tight junction;ko04062//Chemokine signaling pathway;ko05164//Influenza A;ko04270//Vascular smooth muscle contraction;ko04310//Wnt signaling pathway;ko04724//Glutamatergic synapse;ko04725//Cholinergic synapse;ko04670//Leukocyte transendothelial migration;ko04972//Pancreat…	-	GO:0046914//transition metal ion binding;GO:0004674//protein serine/threonine kinase activity;GO:0032550	GO:0006796//phosphate-containing compound metabolic process;GO:0006464//cellular protein modification process;GO:0007165//signal transduction
CI01000112_03896750_03921778	152	413	7.92	17.43	1.138	8.65e-18	5.82e-17	yes	CI01000112_03896750_03921778	PREDICTED: serine/threonine-protein kinase/endoribonuclease IRE1-like isoform X1 [Maylandia zebra]	ko05010//Alzheimer's disease;ko04141//Protein processing in endoplasmic reticulum	GO:0005789//endoplasmic reticulum membrane	GO:0032550;GO:0004672//protein kinase activity;GO:0043167//ion binding;GO:0004519//endonuclease activity	GO:0006396//RNA processing;GO:0006468//protein phosphorylation;GO:0048522//positive regulation of cellular process;GO:0030968//endoplasmic reticulum unfolded protein response
CI01000112_04055598_04089942	100	348	2.12	5.97	1.49367	2.19e-22	1.77e-21	yes	CI01000112_04055598_04089942	PREDICTED: E3 ubiquitin-protein ligase RNF213 [Danio rerio]	-	-	GO:0046872//metal ion binding;GO:0036094//small molecule binding;GO:0097159//organic cyclic compound binding	-
CI01000113_01510550_01513751	15	38	4.85	9.93	1.03381	0.0176784	0.0385402	yes	CI01000113_01510550_01513751	PREDICTED: zinc finger protein 510-like isoform X1 [Danio rerio]	-	-	-	-
CI01000115_00432565_00437431	9	50	1.72	7.72	2.16619	3.41e-06	1.18e-05	yes	CI01000115_00432565_00437431	probable methyltransferase BTM2 homolog [Danio rerio]	-	-	GO:0008649//rRNA methyltransferase activity	GO:0000154//rRNA modification
CI01000116_00352111_00358611	564	2271	63.01	205.32	1.70422	7.61e-151	3.99e-149	yes	CI01000116_00352111_00358611	calnexin precursor [Danio rerio]	ko04141//Protein processing in endoplasmic reticulum;ko04145//Phagosome;ko04612//Antigen processing and presentation	GO:0031224//intrinsic component of membrane;GO:0042175//nuclear outer membrane-endoplasmic reticulum membrane network;GO:0043231//intracellular membrane-bounded organelle	GO:0046872//metal ion binding;GO:0005515//protein binding	GO:0044267//cellular protein metabolic process;GO:0006898//receptor-mediated endocytosis
CI01000116_00635297_00667143	16	71	0.74	2.68	1.85664	5e-07	1.86e-06	yes	CI01000116_00635297_00667143	LIM and calponin homology domains-containing protein 1 [Danio rerio]	-	-	-	-
CI01000116_00761732_00764310	2	12	0.23	1.11	2.27085	0.0225028	0.0480444	yes	CI01000116_00761732_00764310	reticulon 4 receptor-like 2b precursor [Danio rerio]	-	-	-	-
CI01000117_00009726_00033372	138	471	3.83	10.6	1.46865	6.66e-29	6.57e-28	yes	CI01000117_00009726_00033372	PREDICTED: A-kinase anchor protein 9-like [Maylandia zebra]	-	-	-	-
CI01000117_00637258_00647770	2	14	0.07	0.39	2.47805	0.0074061	0.0172166	yes	CI01000117_00637258_00647770	PREDICTED: brain-specific angiogenesis inhibitor 1-like isoform X1 [Maylandia zebra]	ko04115//p53 signaling pathway	GO:0016020//membrane	-	GO:0050789//regulation of biological process
CI01000119_02251996_02268403	6	63	0.82	6.93	3.07916	1.91e-10	8.83e-10	yes	CI01000119_02251996_02268403	PREDICTED: dual specificity mitogen-activated protein kinase kinase 7 isoform X1 [Danio rerio]	ko04010//MAPK signaling pathway;ko05164//Influenza A;ko04141//Protein processing in endoplasmic reticulum;ko04722//Neurotrophin signaling pathway;ko04380//Osteoclast differentiation;ko04660//T cell receptor signaling pathway;ko04912//GnRH signaling pathway;ko04012//ErbB signaling pathway;ko04620//Toll-like receptor signaling pathway;ko04664//Fc epsilon RI signaling pathway	GO:0043231//intracellular membrane-bounded organelle	GO:0032550;GO:0004712//protein serine/threonine/tyrosine kinase activity;GO:0046872//metal ion binding;GO:0019902//phosphatase binding;GO:0019900//kinase binding	GO:0009952//anterior/posterior pattern specification;GO:0000187//activation of MAPK activity
CI01000119_02271227_02288898	31	188	1.77	8.7	2.29727	1.41e-21	1.1e-20	yes	CI01000119_02271227_02288898	PREDICTED: serine/threonine-protein kinase N1 isoform X3 [Danio rerio]	-	GO:0044424	GO:0004672//protein kinase activity;GO:0097159//organic cyclic compound binding;GO:0036094//small molecule binding	GO:0051179//localization;GO:0050789//regulation of biological process;GO:0007049//cell cycle;GO:0048870//cell motility;GO:0006796//phosphate-containing compound metabolic process
CI01000119_02533857_02580817	0	104	0.001	2.48	11.2761	1.54e-27	1.47e-26	yes	CI01000119_02533857_02580817	glutamate [NMDA] receptor subunit epsilon-2 [Danio rerio]	ko04080//Neuroactive ligand-receptor interaction;ko05010//Alzheimer's disease;ko05016//Huntington's disease;ko04724//Glutamatergic synapse;ko05322//Systemic lupus erythematosus;ko04720//Long-term potentiation;ko05014//Amyotrophic lateral sclerosis (ALS)	-	-	-
CI01000122_00330190_00359345	80	459	2.61	12.11	2.21408	2.02e-48	3.11e-47	yes	CI01000122_00330190_00359345	leucine-rich repeat serine/threonine-protein kinase 2 [Danio rerio]	ko05012//Parkinson's disease	-	-	-
CI01000122_00726953_00753756	75	564	4.4	26.78	2.60558	1.55e-70	3.43e-69	yes	CI01000122_00726953_00753756	PREDICTED: anoctamin-5 isoform X2 [Danio rerio]	-	-	-	-
CI01000127_01092621_01093592	18	46	9.81	20.2	1.04203	0.0112675	0.025472	yes	CI01000127_01092621_01093592	cyclin-dependent kinase inhibitor 1B [Danio rerio]	ko05200//Pathways in cancer;ko05162//Measles;ko04110//Cell cycle;ko05215//Prostate cancer;ko04012//ErbB signaling pathway;ko05222//Small cell lung cancer;ko05220//Chronic myeloid leukemia	GO:0044424	-	GO:0051246//regulation of protein metabolic process;GO:0033673//negative regulation of kinase activity;GO:0022402//cell cycle process;GO:0044260;GO:0010605;GO:0042127//regulation of cell proliferation;GO:0048518;GO:0008219//cell death;GO:0042326//negative regulation of phosphorylation;GO:0045786//negative regulation of cell cycle
CI01000127_01396743_01401567	54	187	6.28	17.61	1.48756	1.4e-12	7.27e-12	yes	CI01000127_01396743_01401567	PREDICTED: ADP-dependent glucokinase isoform X3 [Danio rerio]	ko01100//Metabolic pathways;ko00010//Glycolysis / Gluconeogenesis	-	GO:0016772//transferase activity, transferring phosphorus-containing groups	GO:0044238
CI01000127_01826571_01863704	7	65	0.17	1.31	2.94596	2.39e-10	1.1e-09	yes	CI01000127_01826571_01863704	PREDICTED: ankyrin repeat domain-containing protein 26 [Danio rerio]	-	-	-	-
CI01000129_00924442_00933139	0	13	0.001	0.58	9.17991	0.000489894	0.00135509	yes	CI01000129_00924442_00933139	PREDICTED: protein FAM160A1-like [Danio rerio]	-	-	-	-
CI01000129_01319076_01332232	0	30	0.001	1.97	10.944	7.59e-09	3.2e-08	yes	CI01000129_01319076_01332232	PREDICTED: rho GTPase-activating protein SYDE2-like [Danio rerio]	-	-	-	-
CI01000130_00648367_00657797	59	217	3.81	11.35	1.57483	1.32e-15	8.03e-15	yes	CI01000130_00648367_00657797	Zgc:158479 protein [Danio rerio]	-	-	-	GO:0009967//positive regulation of signal transduction;GO:0035264//multicellular organism growth;GO:0033500//carbohydrate homeostasis
CI01000130_00742577_00751655	1146	5661	77.3	309.15	1.99977	0	0	yes	CI01000130_00742577_00751655	low density lipoprotein receptor [Oncorhynchus clarkii]	ko04144//Endocytosis;ko05160//Hepatitis C;ko05145//Toxoplasmosis;ko04976//Bile secretion	GO:0000323//lytic vacuole;GO:0030665//clathrin-coated vesicle membrane;GO:0044440;GO:0043234//protein complex;GO:0016021//integral component of membrane;GO:0005886//plasma membrane	GO:0005515//protein binding;GO:0030228//lipoprotein particle receptor activity	GO:0016101//diterpenoid metabolic process;GO:0007602//phototransduction;GO:0031323//regulation of cellular metabolic process;GO:0034381//plasma lipoprotein particle clearance;GO:0046486//glycerolipid metabolic process;GO:0019216//regulation of lipid metabolic process;GO:0030301//cholesterol transport;GO:0006897//endocytosis;GO:0044281//small molecule metabolic process;GO:0055092//sterol homeostas…
CI01000133_01282778_01285401	65	166	5.44	11.24	1.04696	3.64e-07	1.37e-06	yes	CI01000133_01282778_01285401	PREDICTED: fumarate hydratase class II-like [Strongylocentrotus purpuratus]	-	-	-	-
CI01000133_01316050_01344283	12	248	0.93	15.48	4.05703	4.08e-48	6.26e-47	yes	CI01000133_01316050_01344283	glycosyltransferase-like protein LARGE1 [Danio rerio]	-	GO:0031228//intrinsic component of Golgi membrane	GO:0008194//UDP-glycosyltransferase activity	GO:0006687//glycosphingolipid metabolic process;GO:0019725//cellular homeostasis;GO:0006464//cellular protein modification process;GO:0009100//glycoprotein metabolic process
CI01000136_00330405_00331394	76	198	15.15	31.92	1.07514	1.19e-08	4.95e-08	yes	CI01000136_00330405_00331394	PREDICTED: cdc42 effector protein 4-like [Danio rerio]	-	-	-	-
CI01000139_00336265_00353558	96	850	8.48	60.8	2.84194	1.42e-114	5.37e-113	yes	CI01000139_00336265_00353558	sorting nexin-33 [Danio rerio]	-	-	-	-
CI01000139_00801423_00814780	90	1596	2.89	41.49	3.84362	3.4e-273	4.3e-271	yes	CI01000139_00801423_00814780	PREDICTED: pseudopodium-enriched atypical kinase 1-like [Danio rerio]	-	-	GO:0016301//kinase activity	GO:0016310//phosphorylation
CI01000140_01244818_01249608	8	42	1.66	7.03	2.08234	3.93e-05	0.000122498	yes	CI01000140_01244818_01249608	PREDICTED: solute carrier family 22 member 17-like [Danio rerio]	-	GO:0016021//integral component of membrane	-	-
CI01000145_00802322_00823881	25	210	2.6	17.67	2.76472	1.67e-29	1.68e-28	yes	CI01000145_00802322_00823881	large neutral amino acids transporter small subunit 1 [Danio rerio]	-	GO:0031224//intrinsic component of membrane	GO:0015171//amino acid transmembrane transporter activity;GO:0008324//cation transmembrane transporter activity	GO:0003333//amino acid transmembrane transport;GO:0006812//cation transport
CI01000146_01073746_01089010	5	70	0.92	10.38	3.49603	7.56e-13	3.99e-12	yes	CI01000146_01073746_01089010	type I inositol-1,4,5-trisphosphate 5-phosphatase [Danio rerio]	ko01100//Metabolic pathways;ko04910//Insulin signaling pathway;ko04070//Phosphatidylinositol signaling system;ko00562//Inositol phosphate metabolism	-	-	-
CI01000146_01373153_01389465	12	155	0.52	5.43	3.38437	1.67e-26	1.55e-25	yes	CI01000146_01373153_01389465	PREDICTED: G-protein coupled receptor 124, partial [Danio rerio]	-	GO:0031224//intrinsic component of membrane	GO:0004888//transmembrane signaling receptor activity	GO:0048731;GO:0007186//G-protein coupled receptor signaling pathway
CI01000150_01418874_01429051	58	186	21.04	54.48	1.37259	2.16e-11	1.06e-10	yes	CI01000150_01418874_01429051	RING finger protein 114 [Danio rerio]	-	GO:0005622//intracellular	GO:0046914//transition metal ion binding	-
CI01000152_00365269_00401473	32	284	2.02	14.51	2.84462	2.17e-40	2.8e-39	yes	CI01000152_00365269_00401473	PREDICTED: protein EFR3 homolog A-like [Oryzias latipes]	-	GO:0044464;GO:0016020//membrane	-	-
CI01000152_02213820_02234693	511	1289	21.54	43.99	1.03016	1.62e-42	2.19e-41	yes	CI01000152_02213820_02234693	PREDICTED: calmodulin-regulated spectrin-associated protein 2-like isoform X1 [Danio rerio]	-	-	-	-
CI01000154_00956115_00973357	19	70	4.04	12.03	1.57421	6.84e-06	2.31e-05	yes	CI01000154_00956115_00973357	ras-related protein Rab-4B [Ictalurus punctatus]	-	GO:0030141//secretory granule;GO:0005768//endosome;GO:0016020//membrane	GO:0032550;GO:0003824//catalytic activity	GO:0035556//intracellular signal transduction;GO:0045184//establishment of protein localization;GO:0015758//glucose transport
CI01000154_00982864_00992761	33	98	15.06	36.08	1.26048	5.27e-06	1.79e-05	yes	CI01000154_00982864_00992761	AP-2 complex subunit sigma [Heterocephalus glaber]	ko04144//Endocytosis;ko05016//Huntington's disease;ko04961//Endocrine and other factor-regulated calcium reabsorption	GO:0030128//clathrin coat of endocytic vesicle	GO:0022892	GO:0016192//vesicle-mediated transport;GO:0015031//protein transport
CI01000154_01057020_01083988	52	1341	1.65	34.51	4.38648	4.15e-255	4.65e-253	yes	CI01000154_01057020_01083988	PREDICTED: rho GTPase-activating protein 35 [Danio rerio]	ko04810//Regulation of actin cytoskeleton;ko04510//Focal adhesion;ko04670//Leukocyte transendothelial migration	GO:0044464	GO:0003676//nucleic acid binding;GO:0032550	GO:0035556//intracellular signal transduction
CI01000154_01350180_01372314	13	75	0.32	1.49	2.21917	5.62e-09	2.38e-08	yes	CI01000154_01350180_01372314	PREDICTED: C2 domain-containing protein 3 [Danio rerio]	-	GO:0043226//organelle;GO:0044424	-	-
CI01000158_00983889_00993672	79	245	5.12	12.86	1.32867	6.65e-14	3.72e-13	yes	CI01000158_00983889_00993672	PREDICTED: rho-related BTB domain-containing protein 2 [Danio rerio]	ko04120//Ubiquitin mediated proteolysis	GO:0044444//cytoplasmic part;GO:0016020//membrane	GO:0032550	GO:0007264//small GTPase mediated signal transduction
CI01000159_00689150_00729541	17	55	1.25	3.27	1.38736	0.000450305	0.00125239	yes	CI01000159_00689150_00729541	PREDICTED: CAP-Gly domain-containing linker protein 4-like isoform X6 [Maylandia zebra]	-	-	-	-
CI01000161_01044665_01050371	19	132	1.54	8.66	2.49144	3.71e-17	2.42e-16	yes	CI01000161_01044665_01050371	kelch-like protein 11 [Danio rerio]	-	-	GO:0004774//succinate-CoA ligase activity;GO:0046912//transferase activity, transferring acyl groups, acyl groups converted into alkyl on transfer;GO:0032550	GO:0005975//carbohydrate metabolic process
CI01000161_01475754_01483997	76	250	14.04	37.34	1.41118	2.05e-15	1.23e-14	yes	CI01000161_01475754_01483997	protein serine/threonine phosphatase-1 alpha isoform [Carassius auratus]	ko04810//Regulation of actin cytoskeleton;ko04510//Focal adhesion;ko04270//Vascular smooth muscle contraction;ko04910//Insulin signaling pathway;ko04114//Oocyte meiosis;ko04720//Long-term potentiation;ko03015//mRNA surveillance pathway	GO:0031988//membrane-bounded vesicle;GO:0008287//protein serine/threonine phosphatase complex;GO:0030425//dendrite;GO:0035097//histone methyltransferase complex;GO:0043025//neuronal cell body;GO:0044444//cytoplasmic part	GO:0004721//phosphoprotein phosphatase activity;GO:0043169//cation binding	GO:0005980//glycogen catabolic process;GO:0007179//transforming growth factor beta receptor signaling pathway;GO:2001238//positive regulation of extrinsic apoptotic signaling pathway;GO:0006796//phosphate-containing compound metabolic process;GO:0005978//glycogen biosynthetic process;GO:0030323//respiratory tube development;GO:0060562//epithelial tube morphogenesis;GO:0006464//cellular protein mo…
CI01000166_00053283_00060535	15	41	2.58	5.71	1.14612	0.00916558	0.020967	yes	CI01000166_00053283_00060535	PREDICTED: semaphorin-7A-like, partial [Danio rerio]	ko04360//Axon guidance	GO:0016020//membrane	-	GO:0048518;GO:0048583;GO:0050794//regulation of cellular process
CI01000168_00869412_00895047	22	433	1.26	20.05	3.99211	3.72e-81	9.65e-80	yes	CI01000168_00869412_00895047	PREDICTED: tetratricopeptide repeat protein 28 [Danio rerio]	-	GO:0044464	-	-
CI01000169_00111265_00115790	7	121	1.88	26.29	3.80571	7.34e-23	6.01e-22	yes	CI01000169_00111265_00115790	PREDICTED: protein diaphanous homolog 1-like isoform X2 [Maylandia zebra]	ko04810//Regulation of actin cytoskeleton;ko04510//Focal adhesion;ko05131//Shigellosis	-	GO:0017016//Ras GTPase binding;GO:0008092//cytoskeletal protein binding	GO:0008154//actin polymerization or depolymerization
CI01000171_00340448_00356867	5	65	0.19	2.04	3.4245	1.42e-11	7.04e-11	yes	CI01000171_00340448_00356867	PREDICTED: peripheral-type benzodiazepine receptor-associated protein 1-like [Maylandia zebra]	-	-	-	-
CI01000171_00851863_00865333	37	258	3.04	17.18	2.49859	2.92e-32	3.14e-31	yes	CI01000171_00851863_00865333	PREDICTED: zinc finger Y-chromosomal protein 1-like isoform X2 [Danio rerio]	-	-	-	-
CI01000173_00229785_00241356	14	58	4.62	15.47	1.74351	9.41e-06	3.13e-05	yes	CI01000173_00229785_00241356	phosphatidylcholine transfer protein [Danio rerio]	-	-	-	-
CI01000176_00038075_00047416	211	1577	14.09	85.24	2.59686	4.86e-186	3.29e-184	yes	CI01000176_00038075_00047416	PREDICTED: EGF-like module-containing mucin-like hormone receptor-like 1-like isoform X2 [Danio rerio]	-	-	-	-
CI01000178_00055996_00074589	2	28	0.09	1.05	3.54432	1.54e-05	5.02e-05	yes	CI01000178_00055996_00074589	hCG41205, isoform CRA_b [Homo sapiens]	-	-	-	-
CI01000180_00012493_00013332	10	36	2.52	7.33	1.54039	0.00248597	0.00624604	yes	CI01000180_00012493_00013332	pygopus homolog 1 [Danio rerio]	-	-	-	-
CI01000184_00258822_00262998	8	25	1.46	3.68	1.33374	0.0201593	0.0435108	yes	CI01000184_00258822_00262998	Sergef protein [Danio rerio]	-	-	-	-
CI01000184_00344733_00359200	20	179	0.77	5.56	2.85215	2.79e-26	2.56e-25	yes	CI01000184_00344733_00359200	activating molecule in beclin-1-regulated autophagy [Danio rerio]	-	-	-	-
CI01000184_00936728_00950861	28	312	2.32	20.91	3.172	4.77e-49	7.45e-48	yes	CI01000184_00936728_00950861	plexin b2b precursor [Danio rerio]	ko04360//Axon guidance	-	-	-
CI01000186_00102313_00108968	39	100	4.14	8.6	1.05471	0.000104466	0.000312248	yes	CI01000186_00102313_00108968	PREDICTED: serine/threonine-protein kinase PAK 2-like isoform 2 [Takifugu rubripes]	ko04010//MAPK signaling pathway;ko04810//Regulation of actin cytoskeleton;ko04510//Focal adhesion;ko04062//Chemokine signaling pathway;ko04360//Axon guidance;ko04660//T cell receptor signaling pathway;ko04666//Fc gamma R-mediated phagocytosis;ko04650//Natural killer cell mediated cytotoxicity;ko04012//ErbB signaling pathway;ko05211//Renal cell carcinoma;ko05120//Epithelial cell signaling in Helic…	-	-	-
CI01000186_00272056_00278805	87	238	9.74	21.57	1.14703	6.18e-11	2.95e-10	yes	CI01000186_00272056_00278805	PREDICTED: retinoblastoma-binding protein 5 isoform X1 [Danio rerio]	-	-	-	-
CI01000189_00859327_00862617	213	614	20.8	48.52	1.222	2.33e-28	2.26e-27	yes	CI01000189_00859327_00862617	YTH domain family protein 2 [Danio rerio]	-	GO:0035770//ribonucleoprotein granule	GO:0003723//RNA binding	GO:0043487//regulation of RNA stability
CI01000191_00407374_00410396	37	103	13.7	30.79	1.16829	1.03e-05	3.43e-05	yes	CI01000191_00407374_00410396	zinc finger protein 276 [Danio rerio]	-	GO:0043231//intracellular membrane-bounded organelle	GO:0046914//transition metal ion binding;GO:0097159//organic cyclic compound binding	-
CI01000194_00315962_00324957	16	112	1.83	10.39	2.50528	1.39e-14	8.06e-14	yes	CI01000194_00315962_00324957	PREDICTED: RAC-gamma serine/threonine-protein kinase [Danio rerio]	ko05200//Pathways in cancer;ko04010//MAPK signaling pathway;ko04510//Focal adhesion;ko04530//Tight junction;ko04062//Chemokine signaling pathway;ko05164//Influenza A;ko05152//Tuberculosis;ko05160//Hepatitis C;ko04725//Cholinergic synapse;ko05145//Toxoplasmosis;ko04910//Insulin signaling pathway;ko04722//Neurotrophin signaling pathway;ko05162//Measles;ko04380//Osteoclast differentiation;ko05142//C…	GO:0043231//intracellular membrane-bounded organelle;GO:0016020//membrane	GO:0032550;GO:0004672//protein kinase activity	GO:0006464//cellular protein modification process;GO:0007005//mitochondrion organization;GO:0006796//phosphate-containing compound metabolic process;GO:0007154//cell communication
CI01000196_00187948_00212382	112	1317	9.21	87.67	3.25081	1.92e-198	1.43e-196	yes	CI01000196_00187948_00212382	PREDICTED: histone deacetylase 7-like isoform X1 [Maylandia zebra]	-	-	GO:0016787//hydrolase activity	GO:0016568//chromatin modification;GO:0008152//metabolic process
CI01000203_00086596_00095920	85	391	6.59	24.52	1.89561	4.67e-34	5.23e-33	yes	CI01000203_00086596_00095920	dual specificity tyrosine-phosphorylation-regulated kinase 1A [Danio rerio]	-	-	-	-
CI01000205_00148983_00154377	32	85	8.37	17.97	1.10229	0.000172683	0.000503727	yes	CI01000205_00148983_00154377	PREDICTED: protein Hook homolog 3 [Sorex araneus]	-	-	-	-
CI01000205_00622882_00632292	116	414	11.88	34.3	1.52967	3.38e-27	3.19e-26	yes	CI01000205_00622882_00632292	PREDICTED: derlin-2 isoform X1 [Gallus gallus]	-	-	-	-
CI01000206_00178241_00202393	2	38	0.05	0.81	4.01792	6.85e-08	2.71e-07	yes	CI01000206_00178241_00202393	PREDICTED: poly [ADP-ribose] polymerase 14 [Danio rerio]	-	-	-	-
CI01000211_00090092_00102914	111	642	5.03	23.55	2.2271	1.11e-66	2.3e-65	yes	CI01000211_00090092_00102914	Janus kinase 2a [Danio rerio]	ko04062//Chemokine signaling pathway;ko05164//Influenza A;ko05152//Tuberculosis;ko04725//Cholinergic synapse;ko05145//Toxoplasmosis;ko05162//Measles;ko04630//Jak-STAT signaling pathway;ko04920//Adipocytokine signaling pathway;ko05140//Leishmaniasis	-	-	-
CI01000213_00522148_00551251	73	211	4.51	10.56	1.22741	6.57e-11	3.13e-10	yes	CI01000213_00522148_00551251	PREDICTED: cGMP-specific 3',5'-cyclic phosphodiesterase isoform X1 [Danio rerio]	ko00230//Purine metabolism	-	-	-
CI01000218_00198649_00204828	52	251	3.87	15.11	1.9651	1.44e-23	1.21e-22	yes	CI01000218_00198649_00204828	PREDICTED: dystrophia myotonica WD repeat-containing protein-like [Maylandia zebra]	-	-	-	-
CI01000221_00117232_00132077	50	179	1.93	5.59	1.53425	8.71e-13	4.58e-12	yes	CI01000221_00117232_00132077	PREDICTED: HMG domain-containing protein 3-like isoform X1 [Danio rerio]	-	-	-	-
CI01000221_00456980_00467949	29	92	3.37	8.64	1.35828	5.03e-06	1.71e-05	yes	CI01000221_00456980_00467949	F-box and WD-40 domain protein 11a [Danio rerio]	ko04310//Wnt signaling pathway;ko04120//Ubiquitin mediated proteolysis;ko04114//Oocyte meiosis;ko05131//Shigellosis;ko04340//Hedgehog signaling pathway;ko04710//Circadian rhythm - mammal	-	-	-
CI01000223_00450585_00460263	34	145	1.64	5.66	1.78711	8.93e-13	4.69e-12	yes	CI01000223_00450585_00460263	PREDICTED: LOW QUALITY PROTEIN: F-box/LRR-repeat protein 19-like [Takifugu rubripes]	-	-	-	-
CI01000228_00043461_00055521	135	410	12.04	29.6	1.29776	2.13e-21	1.65e-20	yes	CI01000228_00043461_00055521	PREDICTED: RING finger protein 145-like [Maylandia zebra]	-	-	GO:0046872//metal ion binding	-
CI01000229_00285850_00289175	8	43	3.69	15.98	2.11457	3.93e-05	0.000122498	yes	CI01000229_00285850_00289175	PREDICTED: cip1-interacting zinc finger protein-like [Maylandia zebra]	-	GO:0043231//intracellular membrane-bounded organelle	GO:0046914//transition metal ion binding;GO:0097159//organic cyclic compound binding	-
CI01000252_00084717_00089435	6	29	0.82	3.22	1.97336	0.000829453	0.0022266	yes	CI01000252_00084717_00089435	PREDICTED: transcription factor E2F1-like [Danio rerio]	ko05200//Pathways in cancer;ko04110//Cell cycle;ko05215//Prostate cancer;ko05222//Small cell lung cancer;ko05218//Melanoma;ko05220//Chronic myeloid leukemia;ko05212//Pancreatic cancer;ko05214//Glioma;ko05223//Non-small cell lung cancer;ko05219//Bladder cancer	-	GO:0001071//nucleic acid binding transcription factor activity;GO:0044212//transcription regulatory region DNA binding;GO:0005515//protein binding	GO:0051325;GO:0006915//apoptotic process;GO:0008284//positive regulation of cell proliferation;GO:0006974//cellular response to DNA damage stimulus;GO:0000083//regulation of transcription involved in G1/S transition of mitotic cell cycle;GO:0043488//regulation of mRNA stability;GO:0035556//intracellular signal transduction
CI01000299_01114487_01122666	16	50	26.81	67.1	1.32354	0.000629585	0.00171287	yes	CI01000299_01114487_01122666	PREDICTED: glypican-5-like [Danio rerio]	-	GO:0016020//membrane	-	-
CI01000299_02612562_02613926	29	85	5.06	12	1.24583	2.45e-05	7.81e-05	yes	CI01000299_02612562_02613926	PREDICTED: protein sprouty homolog 2 isoform X1 [Danio rerio]	ko04630//Jak-STAT signaling pathway	-	-	GO:0001932//regulation of protein phosphorylation;GO:0043408//regulation of MAPK cascade;GO:0009653//anatomical structure morphogenesis;GO:0050790//regulation of catalytic activity;GO:0042326//negative regulation of phosphorylation;GO:0010604;GO:0042327//positive regulation of phosphorylation;GO:0030324//lung development
CI01000299_03268500_03312490	46	248	1.61	7.03	2.12646	7.1e-26	6.41e-25	yes	CI01000299_03268500_03312490	PREDICTED: E3 ubiquitin-protein ligase HECW2 isoform X1 [Danio rerio]	-	-	-	-
CI01000299_05466693_05471714	31	169	1.77	7.83	2.14526	3.16e-18	2.17e-17	yes	CI01000299_05466693_05471714	PREDICTED: A disintegrin and metalloproteinase with thrombospondin motifs 1 [Danio rerio]	-	GO:0005578//proteinaceous extracellular matrix	GO:0004175//endopeptidase activity;GO:0046914//transition metal ion binding	GO:0048513//organ development;GO:0016485//protein processing
CI01000299_05955084_05970603	6	70	0.49	4.65	3.24638	6.23e-12	3.14e-11	yes	CI01000299_05955084_05970603	Si:dkey-182g1.3 protein [Danio rerio]	-	-	-	-
CI01000300_00791134_00804871	16	61	1.01	3.13	1.63181	2.32e-05	7.42e-05	yes	CI01000300_00791134_00804871	PREDICTED: serine/threonine-protein kinase/endoribonuclease IRE1 [Danio rerio]	ko05010//Alzheimer's disease;ko04141//Protein processing in endoplasmic reticulum	-	GO:0004672//protein kinase activity	GO:0016070//RNA metabolic process
CI01000300_01343814_01353541	10	39	0.78	2.48	1.66879	0.000727566	0.00196579	yes	CI01000300_01343814_01353541	PREDICTED: tripartite motif-containing protein 2 [Danio rerio]	-	GO:0044424	GO:0046914//transition metal ion binding;GO:0019787//small conjugating protein ligase activity	GO:0042981//regulation of apoptotic process
CI01000300_06992194_07012463	80	467	2.29	10.81	2.23895	4.53e-50	7.28e-49	yes	CI01000300_06992194_07012463	proteasome-associated protein ECM29 homolog [Danio rerio]	-	-	-	-
CI01000300_07016866_07032164	12	33	0.65	1.45	1.15754	0.022776	0.0485412	yes	CI01000300_07016866_07032164	F-box only protein 10 [Danio rerio]	-	-	-	-
CI01000300_07750575_07775271	281	1132	9.46	30.88	1.70676	2.69e-80	6.88e-79	yes	CI01000300_07750575_07775271	PREDICTED: rap guanine nucleotide exchange factor 2 isoform X3 [Danio rerio]	ko04010//MAPK signaling pathway	-	-	-
CI01000300_08743833_08837254	51	360	1.82	10.41	2.51596	3.1e-44	4.37e-43	yes	CI01000300_08743833_08837254	PREDICTED: latrophilin-3 isoform X4 [Danio rerio]	-	-	-	-
CI01000300_08989721_09024057	868	2207	31.28	64.42	1.04227	8.18e-72	1.85e-70	yes	CI01000300_08989721_09024057	PREDICTED: sister chromatid cohesion protein PDS5 homolog A isoform X1 [Danio rerio]	-	-	-	-
CI01000300_11005365_11024863	61	229	6.6	20.06	1.60378	6.51e-17	4.21e-16	yes	CI01000300_11005365_11024863	PREDICTED: coronin-2A isoform X1 [Danio rerio]	-	-	-	-
CI01000301_00522718_00534208	292	779	17.13	36.99	1.11061	2.42e-30	2.47e-29	yes	CI01000301_00522718_00534208	polycystin-2 [Danio rerio]	-	-	-	-
CI01000301_01169992_01172936	11	104	1.41	10.82	2.93993	3.9e-16	2.43e-15	yes	CI01000301_01169992_01172936	BTB (POZ) domain containing 3 [Danio rerio]	-	-	-	-
CI01000301_01273843_01291829	4	20	0.12	0.5	2.05889	0.0106654	0.0241914	yes	CI01000301_01273843_01291829	PREDICTED: microtubule-associated serine/threonine-protein kinase 1 [Danio rerio]	-	-	-	-
CI01000301_01336696_01344976	49	185	5.62	17.18	1.61209	6.22e-14	3.49e-13	yes	CI01000301_01336696_01344976	PREDICTED: sprouty-related, EVH1 domain-containing protein 2-like [Danio rerio]	ko04630//Jak-STAT signaling pathway	-	-	-
CI01000301_01437135_01437684	6	23	4.43	13.66	1.62458	0.0126012	0.0282052	yes	CI01000301_01437135_01437684	PREDICTED: F-box only protein 48-like isoform 1 [Danio rerio]	-	-	-	-
CI01000302_01290758_01347126	73	1346	0.87	12.98	3.89913	7.36e-236	7.14e-234	yes	CI01000302_01290758_01347126	PREDICTED: polycystin-1-like [Danio rerio]	-	-	-	-
CI01000303_00283355_00296266	34	230	1.86	10.19	2.45378	5.73e-28	5.52e-27	yes	CI01000303_00283355_00296266	vacuolar protein sorting-associated protein 54 [Danio rerio]	-	-	-	-
CI01000304_01030191_01033191	0	11	0.001	1.24	10.2761	0.00195752	0.00499223	yes	CI01000304_01030191_01033191	PREDICTED: alpha-(1,3)-fucosyltransferase 10 isoform X1 [Danio rerio]	-	-	-	-
CI01000304_01439737_01500518	1548	4241	29.19	64.78	1.15007	7.75e-145	3.86e-143	yes	CI01000304_01439737_01500518	PREDICTED: talin-1 isoform X2 [Danio rerio]	ko04510//Focal adhesion	-	-	-
CI01000304_02136252_02167869	340	1070	14.53	37.04	1.35005	2.05e-54	3.54e-53	yes	CI01000304_02136252_02167869	protein transport protein Sec31A [Danio rerio]	ko04141//Protein processing in endoplasmic reticulum	-	-	-
CI01000304_05098315_05108511	38	125	7.84	20.84	1.41043	2.71e-08	1.1e-07	yes	CI01000304_05098315_05108511	hsp90 co-chaperone Cdc37-like 1 [Danio rerio]	-	-	-	-
CI01000304_05740151_05758028	155	2028	7.53	79.76	3.40494	0	1.03e-306	yes	CI01000304_05740151_05758028	PREDICTED: RING finger and CCCH-type zinc finger domain-containing protein 2 isoform X2 [Danio rerio]	-	-	-	-
CI01000304_05965390_05976384	4	92	0.08	1.55	4.27612	6.74e-19	4.74e-18	yes	CI01000304_05965390_05976384	PREDICTED: chondroitin sulfate proteoglycan 4-like [Danio rerio]	-	-	-	-
CI01000304_07303509_07309222	10	57	1.42	6.54	2.2034	4.75e-07	1.77e-06	yes	CI01000304_07303509_07309222	PREDICTED: stAR-related lipid transfer protein 7, mitochondrial [Danio rerio]	-	-	-	-
CI01000304_07314354_07323703	421	2641	29.68	150.75	2.3446	4.1e-263	4.82e-261	yes	CI01000304_07314354_07323703	PREDICTED: sodium-dependent phosphate transporter 1-B isoform X1 [Danio rerio]	-	-	-	-
CI01000304_09445257_09456640	54	139	1.42	2.95	1.05482	2.9e-06	1.01e-05	yes	CI01000304_09445257_09456640	PREDICTED: protocadherin gamma-B7-like [Oreochromis niloticus]	-	-	-	-
CI01000304_09494392_09503344	24	66	1.26	2.8	1.152	0.000868658	0.00232632	yes	CI01000304_09494392_09503344	Protocadherin 1 gamma 32 [Danio rerio]	-	-	-	-
CI01000304_09622805_09640521	2	20	0.06	0.46	2.9386	0.00149764	0.00388559	yes	CI01000304_09622805_09640521	PREDICTED: poly [ADP-ribose] polymerase 14 [Danio rerio]	-	-	-	-
CI01000304_12496984_12537562	211	808	3.12	9.67	1.63197	2.4e-55	4.22e-54	yes	CI01000304_12496984_12537562	PREDICTED: FERM domain-containing protein 8 [Danio rerio]	-	-	-	-
CI01000304_13947668_13967998	61	170	5.1	11.5	1.17306	1.75e-08	7.2e-08	yes	CI01000304_13947668_13967998	PREDICTED: phosphatidylinositol-binding clathrin assembly protein isoform X1 [Danio rerio]	-	-	-	-
CI01000304_14695603_14740389	10	34	1.93	5.32	1.46283	0.00545034	0.0129435	yes	CI01000304_14695603_14740389	PREDICTED: neurotrimin isoform X1 [Danio rerio]	-	-	-	-
CI01000304_15075003_15110723	100	420	4.1	13.94	1.76553	2.64e-33	2.91e-32	yes	CI01000304_15075003_15110723	PREDICTED: roundabout homolog 3 isoform X3 [Danio rerio]	ko04360//Axon guidance	-	-	-
CI01000304_15755554_15770449	116	302	6.38	13.45	1.07598	2.9e-12	1.49e-11	yes	CI01000304_15755554_15770449	PREDICTED: uromodulin-like 1 [Danio rerio]	-	-	-	-
CI01000304_15882316_15888812	85	254	8.17	19.76	1.27417	1.76e-13	9.6e-13	yes	CI01000304_15882316_15888812	PREDICTED: rab5 GDP/GTP exchange factor isoform X1 [Danio rerio]	-	-	-	-
CI01000304_16470293_16490666	113	398	5.26	15.01	1.51279	7.82e-26	7.06e-25	yes	CI01000304_16470293_16490666	PREDICTED: stAR-related lipid transfer protein 13 isoform X3 [Danio rerio]	-	-	-	-
CI01000304_16889868_16901389	929	4091	70.68	251.97	1.83388	1.69e-306	2.65e-304	yes	CI01000304_16889868_16901389	NADPH-cytochrome P450 oxidoreductase [Danio rerio]	-	-	-	-
CI01000304_18594197_18601935	23	61	8.54	18.28	1.09796	0.00124843	0.00326312	yes	CI01000304_18594197_18601935	PREDICTED: alkaline ceramidase 3 [Danio rerio]	ko00600//Sphingolipid metabolism	GO:0031224//intrinsic component of membrane	GO:0016810//hydrolase activity, acting on carbon-nitrogen (but not peptide) bonds	GO:0006665//sphingolipid metabolic process
CI01000306_02238316_02241601	46	121	13.94	29.62	1.08734	1.03e-05	3.4e-05	yes	CI01000306_02238316_02241601	repressor of RNA polymerase III transcription MAF1 homolog [Danio rerio]	-	GO:0043231//intracellular membrane-bounded organelle;GO:0043005//neuron projection;GO:0045202//synapse;GO:0044444//cytoplasmic part;GO:0016020//membrane	GO:0001016//RNA polymerase III regulatory region DNA binding	GO:0006383//transcription from RNA polymerase III promoter
CI01000306_03248839_03256675	67	172	6.09	12.65	1.05462	2.17e-07	8.3e-07	yes	CI01000306_03248839_03256675	PREDICTED: vacuolar fusion protein MON1 homolog B [Danio rerio]	-	-	-	-
CI01000306_04883506_04908414	10	38	1	3.08	1.62293	0.00110289	0.0028991	yes	CI01000306_04883506_04908414	PREDICTED: immunoglobulin superfamily member 21-like [Oreochromis niloticus]	-	-	-	-
CI01000306_08388107_08410565	155	606	5.03	15.93	1.66312	1.63e-43	2.25e-42	yes	CI01000306_08388107_08410565	PREDICTED: macrophage-stimulating protein receptor [Danio rerio]	-	GO:0031224//intrinsic component of membrane	GO:0032550;GO:0004713//protein tyrosine kinase activity	GO:0006468//protein phosphorylation;GO:0001503//ossification;GO:0007167//enzyme linked receptor protein signaling pathway
CI01000306_08699884_08701812	932	2377	154.78	319.32	1.04478	4.94e-77	1.21e-75	yes	CI01000306_08699884_08701812	Bhlhe40 protein [Danio rerio]	ko04710//Circadian rhythm - mammal	GO:0005634//nucleus	GO:0043425//bHLH transcription factor binding;GO:0000981//sequence-specific DNA binding RNA polymerase II transcription factor activity;GO:0003677//DNA binding;GO:0046983//protein dimerization activity	GO:0009416//response to light stimulus;GO:0007623//circadian rhythm;GO:0065007//biological regulation;GO:0006366//transcription from RNA polymerase II promoter
CI01000306_08710919_08824478	99	799	1.55	10.11	2.70544	9.04e-103	3.03e-101	yes	CI01000306_08710919_08824478	PREDICTED: inositol 1,4,5-trisphosphate receptor type 1 isoform X1 [Danio rerio]	ko04020//Calcium signaling pathway;ko04270//Vascular smooth muscle contraction;ko05010//Alzheimer's disease;ko05016//Huntington's disease;ko04724//Glutamatergic synapse;ko04725//Cholinergic synapse;ko04972//Pancreatic secretion;ko04912//GnRH signaling pathway;ko04540//Gap junction;ko04114//Oocyte meiosis;ko04971//Gastric acid secretion;ko04970//Salivary secretion;ko04070//Phosphatidylinositol sig…	GO:0043231//intracellular membrane-bounded organelle;GO:0031224//intrinsic component of membrane	GO:0005217//intracellular ligand-gated ion channel activity;GO:0005261//cation channel activity	GO:0019932//second-messenger-mediated signaling;GO:0006816//calcium ion transport
CI01000306_08871809_08919326	36	109	3.97	9.72	1.29182	7.89e-07	2.89e-06	yes	CI01000306_08871809_08919326	PREDICTED: testis-expressed sequence 264 protein-like [Danio rerio]	-	-	-	-
CI01000306_09067901_09077320	100	406	4.98	16.38	1.71772	2.67e-31	2.79e-30	yes	CI01000306_09067901_09077320	PREDICTED: ubiquitin carboxyl-terminal hydrolase 48 isoform X1 [Danio rerio]	-	GO:0043231//intracellular membrane-bounded organelle	GO:0019783//small conjugating protein-specific protease activity	GO:0019941//modification-dependent protein catabolic process
CI01000306_10564069_10568262	289	871	135.78	330.07	1.2815	4.02e-42	5.38e-41	yes	CI01000306_10564069_10568262	cell division control protein 42 homolog isoform 2 [Danio rerio]	ko05200//Pathways in cancer;ko04010//MAPK signaling pathway;ko04810//Regulation of actin cytoskeleton;ko04144//Endocytosis;ko04510//Focal adhesion;ko04530//Tight junction;ko04062//Chemokine signaling pathway;ko04360//Axon guidance;ko04670//Leukocyte transendothelial migration;ko04722//Neurotrophin signaling pathway;ko05130//Pathogenic Escherichia coli infection;ko04520//Adherens junction;ko04660/…	GO:0005819//spindle;GO:0042995//cell projection;GO:0016020//membrane;GO:0044431//Golgi apparatus part;GO:0044297//cell body;GO:0031988//membrane-bounded vesicle	GO:0019901//protein kinase binding;GO:0017111//nucleoside-triphosphatase activity;GO:0034190//apolipoprotein receptor binding;GO:0032550	GO:0007067//mitosis;GO:0007173//epidermal growth factor receptor signaling pathway;GO:0002431//Fc receptor mediated stimulatory signaling pathway;GO:0007015//actin filament organization;GO:0001934//positive regulation of protein phosphorylation;GO:0043085//positive regulation of catalytic activity;GO:0045216//cell-cell junction organization;GO:0006461//protein complex assembly;GO:0061245//establi…
CI01000306_11177715_11179047	5	38	3.16	19.32	2.6121	4.97e-06	1.7e-05	yes	CI01000306_11177715_11179047	PREDICTED: epithelial membrane protein 3-like [Danio rerio]	-	GO:0031224//intrinsic component of membrane	-	-
CI01000308_01176051_01177873	15	38	5.47	11.19	1.0326	0.0176784	0.0385402	yes	CI01000308_01176051_01177873	PREDICTED: high affinity cationic amino acid transporter 1 isoform X2 [Danio rerio]	-	-	-	GO:0006865//amino acid transport
CI01000308_01860118_01871423	83	284	6.35	17.58	1.46911	2.64e-18	1.81e-17	yes	CI01000308_01860118_01871423	PREDICTED: zinc finger FYVE domain-containing protein 1 [Danio rerio]	-	GO:0044444//cytoplasmic part	GO:0035091//phosphatidylinositol binding	-
CI01000310_01207513_01226750	166	528	14.02	36.1	1.36451	8.63e-29	8.49e-28	yes	CI01000310_01207513_01226750	cell division cycle 5-like protein [Danio rerio]	ko03040//Spliceosome	GO:0043234//protein complex;GO:0005681//spliceosomal complex;GO:0016604//nuclear body	GO:0003676//nucleic acid binding;GO:0019904//protein domain specific binding	GO:0000377;GO:0006351//transcription, DNA-templated
CI01000310_01494640_01499198	20	53	2.6	5.57	1.09917	0.00413006	0.00997681	yes	CI01000310_01494640_01499198	bis(5'-adenosyl)-triphosphatase enpp4 precursor [Danio rerio]	-	GO:0031988//membrane-bounded vesicle;GO:0016020//membrane	GO:0004551//nucleotide diphosphatase activity	GO:0006152//purine nucleoside catabolic process;GO:0007596//blood coagulation
CI01000310_01896544_01903868	13	120	0.36	2.72	2.91754	2.43e-18	1.67e-17	yes	CI01000310_01896544_01903868	PREDICTED: human immunodeficiency virus type I enhancer-binding protein 2 homolog isoform X1 [Danio rerio]	-	-	-	-
CI01000310_02148533_02156816	5	22	0.4	1.43	1.83794	0.00939996	0.0214766	yes	CI01000310_02148533_02156816	zinc finger and BTB domain-containing protein 24 [Danio rerio]	-	-	GO:0005488//binding	-
CI01000310_02182311_02203097	606	1746	32.99	76.96	1.22208	9.33e-73	2.13e-71	yes	CI01000310_02182311_02203097	PREDICTED: SAM and SH3 domain-containing protein 1-like [Danio rerio]	-	-	-	-
CI01000310_04130508_04135678	25	109	1.98	6.99	1.81979	2.8e-10	1.28e-09	yes	CI01000310_04130508_04135678	PREDICTED: mitogen-activated protein kinase-binding protein 1-like [Danio rerio]	-	-	-	-
CI01000310_04462390_04473319	21	63	2.56	6.2	1.27612	0.000228483	0.000657829	yes	CI01000310_04462390_04473319	PREDICTED: ADP-dependent glucokinase [Danio rerio]	-	-	GO:0016772//transferase activity, transferring phosphorus-containing groups	GO:0044238
CI01000310_04798576_04822721	11	59	1.09	4.73	2.11751	4.65e-07	1.74e-06	yes	CI01000310_04798576_04822721	PREDICTED: consortin-like [Danio rerio]	-	GO:0032991//macromolecular complex;GO:0043231//intracellular membrane-bounded organelle;GO:0012505//endomembrane system;GO:0016020//membrane	GO:0019899//enzyme binding	GO:0042996//regulation of Golgi to plasma membrane protein transport;GO:0010921//regulation of phosphatase activity
CI01000311_00575963_00655261	49	353	0.99	5.8	2.55055	3.63e-44	5.1e-43	yes	CI01000311_00575963_00655261	PREDICTED: ral GTPase-activating protein subunit alpha-1 [Mustela putorius furo]	-	-	-	-
CI01000311_00719934_00727824	4	123	0.41	10.08	4.61973	7.73e-27	7.21e-26	yes	CI01000311_00719934_00727824	PREDICTED: F-box only protein 33-like [Danio rerio]	-	-	-	-
CI01000311_00761065_00768332	159	418	15.9	33.84	1.0897	8.82e-17	5.67e-16	yes	CI01000311_00761065_00768332	Pnn protein [Danio rerio]	ko03013//RNA transport;ko03015//mRNA surveillance pathway	GO:0043234//protein complex;GO:0005681//spliceosomal complex;GO:0016604//nuclear body	-	GO:0048762//mesenchymal cell differentiation
CI01000311_01583066_01617881	110	313	5.47	12.61	1.20496	3.96e-15	2.35e-14	yes	CI01000311_01583066_01617881	dishevelled associated activator of morphogenesis 1 [Mus musculus]	ko04310//Wnt signaling pathway	GO:0032432//actin filament bundle;GO:0016020//membrane	GO:0017016//Ras GTPase binding;GO:0008092//cytoskeletal protein binding	GO:0007010//cytoskeleton organization
CI01000312_00159365_00172778	117	622	2.9	12.5	2.1078	1.24e-60	2.37e-59	yes	CI01000312_00159365_00172778	PREDICTED: microtubule-associated protein futsch isoform X1 [Danio rerio]	-	-	-	-
CI01000312_00203359_00208140	42	116	15.97	35.6	1.15651	3.68e-06	1.27e-05	yes	CI01000312_00203359_00208140	chloride intracellular channel protein 4 [Danio rerio]	-	GO:0012506//vesicle membrane;GO:0005815//microtubule organizing center;GO:0034399//nuclear periphery;GO:0034702//ion channel complex;GO:0042995//cell projection;GO:0030054//cell junction;GO:0044444//cytoplasmic part	GO:0005254//chloride channel activity	GO:0040007//growth;GO:0051592//response to calcium ion;GO:0001885//endothelial cell development;GO:0006821//chloride transport;GO:0009913//epidermal cell differentiation;GO:0019953//sexual reproduction;GO:0060562//epithelial tube morphogenesis;GO:0051452//intracellular pH reduction;GO:0034220//ion transmembrane transport;GO:0048646//anatomical structure formation involved in morphogenesis;GO:0016…
CI01000313_00329316_00428975	325	2085	2.95	15.31	2.37569	1.16e-216	9.71e-215	yes	CI01000313_00329316_00428975	PREDICTED: baculoviral IAP repeat-containing protein 6 isoform X2 [Danio rerio]	ko04120//Ubiquitin mediated proteolysis	GO:0043231//intracellular membrane-bounded organelle;GO:0005819//spindle	GO:0019787//small conjugating protein ligase activity;GO:0004866//endopeptidase inhibitor activity	GO:2001234//negative regulation of apoptotic signaling pathway;GO:0001892//embryonic placenta development;GO:0008283//cell proliferation;GO:0032446//protein modification by small protein conjugation;GO:0010466//negative regulation of peptidase activity;GO:0000910//cytokinesis
CI01000313_00907730_00911083	39	103	10.79	23.03	1.09382	4.18e-05	0.00013024	yes	CI01000313_00907730_00911083	Zgc:65997 [Danio rerio]	-	-	GO:0003824//catalytic activity	-
CI01000313_01140265_01183820	27	264	0.92	7.31	2.99017	1.27e-39	1.6e-38	yes	CI01000313_01140265_01183820	PREDICTED: PDZ domain-containing protein 8 [Danio rerio]	-	-	GO:0043169//cation binding	GO:0007165//signal transduction
CI01000313_01215297_01227789	38	127	5.34	14.45	1.43616	1.29e-08	5.37e-08	yes	CI01000313_01215297_01227789	PREDICTED: exportin-1 [Danio rerio]	ko05164//Influenza A;ko03013//RNA transport;ko03008//Ribosome biogenesis in eukaryotes	-	-	-
CI01000313_01616695_01623806	23	71	3.32	8.29	1.32019	9.61e-05	0.000287811	yes	CI01000313_01616695_01623806	protein pellino homolog 1 [Danio rerio]	-	GO:0043231//intracellular membrane-bounded organelle;GO:0044444//cytoplasmic part	GO:0019787//small conjugating protein ligase activity;GO:0005488//binding	GO:0000209//protein polyubiquitination;GO:0007166//cell surface receptor signaling pathway;GO:0034123//positive regulation of toll-like receptor signaling pathway;GO:0030888//regulation of B cell proliferation;GO:0043433//negative regulation of sequence-specific DNA binding transcription factor activity;GO:0001816//cytokine production;GO:0014070//response to organic cyclic compound;GO:0002237//re…
CI01000313_01677464_01683934	122	386	9.44	24.17	1.35636	1.53e-21	1.19e-20	yes	CI01000313_01677464_01683934	PREDICTED: aftiphilin [Danio rerio]	-	-	-	-
CI01000314_00357634_00433275	10	101	0.26	2.13	3.03427	5.32e-16	3.29e-15	yes	CI01000314_00357634_00433275	PREDICTED: ral GTPase-activating protein subunit alpha-2 isoform X1 [Danio rerio]	-	GO:0044424	-	GO:0050794//regulation of cellular process
CI01000314_01566692_01584623	118	426	7.04	20.58	1.5476	1.85e-28	1.81e-27	yes	CI01000314_01566692_01584623	Methylenetetrahydrofolate dehydrogenase (NADP+ dependent) [Danio rerio]	ko01100//Metabolic pathways;ko00670//One carbon pool by folate	GO:0043231//intracellular membrane-bounded organelle	GO:0032550;GO:0016646//oxidoreductase activity, acting on the CH-NH group of donors, NAD or NADP as acceptor;GO:0016879//ligase activity, forming carbon-nitrogen bonds	GO:0006760//folic acid-containing compound metabolic process
CI01000314_01596442_01616381	81	289	1.72	4.96	1.52793	1.67e-19	1.2e-18	yes	CI01000314_01596442_01616381	PREDICTED: zinc finger protein 292a isoform X1 [Danio rerio]	-	-	-	-
CI01000315_00430163_00459096	351	1391	18.2	58.39	1.68178	2.91e-95	8.9e-94	yes	CI01000315_00430163_00459096	PREDICTED: kinectin isoform X4 [Danio rerio]	-	-	-	-
CI01000315_00487202_00496249	42	140	4.4	11.88	1.43296	2.91e-09	1.25e-08	yes	CI01000315_00487202_00496249	protein pellino homolog 2 [Danio rerio]	-	-	-	GO:0007166//cell surface receptor signaling pathway;GO:0001932//regulation of protein phosphorylation;GO:0000165//MAPK cascade
CI01000315_01082437_01097575	38	328	1.16	8.1	2.8038	1.8e-45	2.62e-44	yes	CI01000315_01082437_01097575	PREDICTED: zinc finger protein 106 [Danio rerio]	-	-	-	-
CI01000316_00918602_00975911	473	2181	27.59	103.02	1.90071	2.83e-169	1.71e-167	yes	CI01000316_00918602_00975911	PREDICTED: fermitin family homolog 2 isoform X1 [Bos taurus]	-	GO:0044291//cell-cell contact zone	-	GO:0048646//anatomical structure formation involved in morphogenesis;GO:0003007//heart morphogenesis;GO:0006996//organelle organization
CI01000316_00989445_01016864	41	126	13.45	33.37	1.31095	1.04e-07	4.05e-07	yes	CI01000316_00989445_01016864	syntaxin-binding protein 6 [Danio rerio]	-	GO:0031224//intrinsic component of membrane	-	GO:0006810//transport
CI01000316_01632107_01635976	50	1114	4.38	78.96	4.17212	1.33e-206	1.04e-204	yes	CI01000316_01632107_01635976	PREDICTED: peroxidasin-like isoform X1 [Maylandia zebra]	-	-	-	-
CI01000319_00006374_00059638	5	27	0.22	0.98	2.15528	0.000885647	0.00236839	yes	CI01000319_00006374_00059638	PREDICTED: FH1/FH2 domain-containing protein 3 isoform X3 [Danio rerio]	-	-	-	-
CI01000319_00752776_00775499	3	18	0.25	1.23	2.29866	0.00722652	0.0168531	yes	CI01000319_00752776_00775499	MHC class I protein [Carassius auratus langsdorfii]	-	-	-	-
CI01000319_01840653_01855838	18	175	0.99	7.76	2.97056	1.72e-26	1.59e-25	yes	CI01000319_01840653_01855838	PREDICTED: sorting nexin-13 [Danio rerio]	-	-	-	-
CI01000319_02136812_02144361	33	96	2.57	6.06	1.23755	1.05e-05	3.47e-05	yes	CI01000319_02136812_02144361	transcription factor Sp4 [Danio rerio]	-	-	-	-
CI01000319_02180899_02201030	54	190	6.03	17.18	1.5105	4.46e-13	2.39e-12	yes	CI01000319_02180899_02201030	hyccin [Danio rerio]	-	-	-	-
CI01000319_02694302_02696288	20	57	3.34	7.71	1.20688	0.0011026	0.0028991	yes	CI01000319_02694302_02696288	PREDICTED: protein NYNRIN-like isoform X2 [Danio rerio]	-	-	-	-
CI01000319_04478393_04509691	171	1160	7.55	41.47	2.45752	2.1e-131	9.42e-130	yes	CI01000319_04478393_04509691	PREDICTED: cyclin-dependent kinase 12 [Danio rerio]	-	-	-	-
CI01000319_06305440_06313717	44	332	1.73	10.58	2.6125	5.93e-43	8.12e-42	yes	CI01000319_06305440_06313717	PREDICTED: zinc finger protein 687 [Danio rerio]	-	-	-	-
CI01000320_00935826_00945755	138	572	8.67	29.1	1.74692	5.38e-44	7.55e-43	yes	CI01000320_00935826_00945755	PREDICTED: low-density lipoprotein receptor-related protein 12 isoform X1 [Danio rerio]	-	-	-	-
CI01000320_01345762_01346867	5	31	0.86	4.3	2.32193	0.000197437	0.000571758	yes	CI01000320_01345762_01346867	progestin and adipoQ receptor family member VII, a [Danio rerio]	-	-	-	-
CI01000320_02511560_02512282	50	165	15.85	42.26	1.41481	1.2e-10	5.63e-10	yes	CI01000320_02511560_02512282	Cbp/p300-interacting transactivator 3b [Ctenopharyngodon idella]	-	-	-	-
CI01000320_02841856_03008012	26	132	0.79	3.24	2.03607	1.13e-13	6.22e-13	yes	CI01000320_02841856_03008012	PREDICTED: receptor-type tyrosine-protein phosphatase U isoform X4 [Danio rerio]	-	-	-	-
CI01000321_00086489_00090999	42	118	26.87	60.78	1.1776	1.91e-06	6.77e-06	yes	CI01000321_00086489_00090999	chloride intracellular channel protein 1 [Danio rerio]	-	-	-	-
CI01000321_01065033_01086306	4	19	0.62	2.39	1.94667	0.0169593	0.0370596	yes	CI01000321_01065033_01086306	PREDICTED: juxtaposed with another zinc finger protein 1 isoform X1 [Danio rerio]	-	-	-	-
CI01000321_01238511_01240051	17	70	3.12	10.38	1.73419	1.66e-06	5.92e-06	yes	CI01000321_01238511_01240051	Homeobox A2b [Anguilla anguilla]	-	-	-	-
CI01000321_01309707_01314842	310	863	27.09	61.05	1.17223	3.17e-36	3.71e-35	yes	CI01000321_01309707_01314842	nuclear factor (erythroid-derived 2)-like 3 [Danio rerio]	-	-	-	-
CI01000321_01595124_01609501	165	563	10.46	28.9	1.46619	4e-34	4.49e-33	yes	CI01000321_01595124_01609501	PREDICTED: TBC1 domain family member 5 isoform X1 [Danio rerio]	-	-	-	-
CI01000321_03426560_03434271	25	113	2.93	10.72	1.87133	1.07e-10	5.02e-10	yes	CI01000321_03426560_03434271	PREDICTED: probable ATP-dependent RNA helicase ddx6-like [Oreochromis niloticus]	ko03018//RNA degradation	GO:0035770//ribonucleoprotein granule;GO:0031332	GO:0032550;GO:0042623//ATPase activity, coupled	GO:0009154//purine ribonucleotide catabolic process;GO:0022618//ribonucleoprotein complex assembly
CI01000321_03937712_03954703	8	36	0.32	1.18	1.88264	0.000275406	0.000784388	yes	CI01000321_03937712_03954703	PREDICTED: glutamate [NMDA] receptor subunit epsilon-4-like [Takifugu rubripes]	ko04080//Neuroactive ligand-receptor interaction;ko04020//Calcium signaling pathway;ko05010//Alzheimer's disease;ko04724//Glutamatergic synapse;ko04720//Long-term potentiation;ko05014//Amyotrophic lateral sclerosis (ALS)	GO:0031224//intrinsic component of membrane;GO:0097060//synaptic membrane	GO:0004970//ionotropic glutamate receptor activity;GO:0005231//excitatory extracellular ligand-gated ion channel activity	GO:0007215//glutamate receptor signaling pathway;GO:0006811//ion transport;GO:0019233//sensory perception of pain;GO:0007626//locomotory behavior;GO:0009605//response to external stimulus
CI01000321_04444212_04473051	62	913	1.26	15.02	3.57539	6.07e-152	3.23e-150	yes	CI01000321_04444212_04473051	PREDICTED: histone-lysine N-methyltransferase ASH1L isoform X3 [Danio rerio]	ko04530//Tight junction;ko00310//Lysine degradation	-	GO:0005488//binding;GO:0016740//transferase activity	-
CI01000324_00256989_00268118	255	896	23	65.42	1.5081	2.1e-54	3.63e-53	yes	CI01000324_00256989_00268118	galactocerebrosidase precursor [Danio rerio]	ko01100//Metabolic pathways;ko04142//Lysosome;ko00600//Sphingolipid metabolism	GO:0000323//lytic vacuole	GO:0004553//hydrolase activity, hydrolyzing O-glycosyl compounds	GO:0006681//galactosylceramide metabolic process
CI01000324_00284512_00310918	18	51	1.81	4.15	1.19712	0.0022238	0.00563252	yes	CI01000324_00284512_00310918	PREDICTED: probable palmitoyltransferase ZDHHC14 isoform X2 [Danio rerio]	-	-	-	-
CI01000325_00719124_00749486	41	134	3.16	8.36	1.40358	5.68e-09	2.41e-08	yes	CI01000325_00719124_00749486	ankyrin repeat domain-containing protein 6 [Danio rerio]	-	-	-	-
CI01000325_03657039_03691049	4	85	0.2	3.38	4.07895	5.16e-17	3.35e-16	yes	CI01000325_03657039_03691049	PREDICTED: transcription regulator protein BACH2 isoform X1 [Danio rerio]	-	-	-	-
CI01000325_03782687_03802593	68	269	5.9	18.89	1.67884	1.7e-20	1.27e-19	yes	CI01000325_03782687_03802593	PREDICTED: mitogen-activated protein kinase kinase kinase 7-like [Papio anubis]	ko04010//MAPK signaling pathway;ko04310//Wnt signaling pathway;ko05145//Toxoplasmosis;ko05162//Measles;ko04380//Osteoclast differentiation;ko04520//Adherens junction;ko04660//T cell receptor signaling pathway;ko04620//Toll-like receptor signaling pathway;ko05140//Leishmaniasis;ko04621//NOD-like receptor signaling pathway;ko04622//RIG-I-like receptor signaling pathway	GO:0044424	GO:0004674//protein serine/threonine kinase activity;GO:0043167//ion binding	GO:0032147//activation of protein kinase activity;GO:0043406//positive regulation of MAP kinase activity;GO:0051403//stress-activated MAPK cascade
CI01000325_05975085_05977148	127	321	10.15	20.77	1.03302	2.28e-12	1.17e-11	yes	CI01000325_05975085_05977148	zinc finger and BTB domain-containing protein 1 [Danio rerio]	-	GO:0044451	GO:0046983//protein dimerization activity	GO:0030217//T cell differentiation;GO:0006366//transcription from RNA polymerase II promoter;GO:0045597//positive regulation of cell differentiation;GO:0048534;GO:2000026//regulation of multicellular organismal development;GO:0051259//protein oligomerization;GO:0002682//regulation of immune system process
CI01000325_08504398_08512325	29	231	17.83	114.42	2.68196	3.36e-31	3.5e-30	yes	CI01000325_08504398_08512325	sialomucin core protein 24 precursor [Danio rerio]	ko04142//Lysosome	GO:0016020//membrane	-	-
CI01000325_09655219_09666785	78	754	6.13	47.99	2.96877	4.25e-107	1.49e-105	yes	CI01000325_09655219_09666785	PREDICTED: cytosolic phospholipase A2 [Danio rerio]	ko01100//Metabolic pathways;ko04010//MAPK signaling pathway;ko04270//Vascular smooth muscle contraction;ko04724//Glutamatergic synapse;ko05145//Toxoplasmosis;ko04972//Pancreatic secretion;ko04666//Fc gamma R-mediated phagocytosis;ko04912//GnRH signaling pathway;ko04730//Long-term depression;ko04370//VEGF signaling pathway;ko00564//Glycerophospholipid metabolism;ko04664//Fc epsilon RI signaling pa…	-	-	-
CI01000329_00435268_00463083	11	92	0.39	2.65	2.76445	1.62e-13	8.85e-13	yes	CI01000329_00435268_00463083	PREDICTED: rab11 family-interacting protein 3 isoform X2 [Danio rerio]	ko04144//Endocytosis	-	-	-
CI01000330_00391212_00395638	24	98	7.08	23.35	1.7216	9.81e-09	4.1e-08	yes	CI01000330_00391212_00395638	insulin-like growth factor II [Ctenopharyngodon idella]	-	-	-	-
CI01000330_01943089_01981418	115	655	3.28	15.13	2.20564	1.96e-67	4.14e-66	yes	CI01000330_01943089_01981418	PREDICTED: tight junction protein ZO-1-like [Danio rerio]	ko04530//Tight junction;ko04520//Adherens junction;ko04540//Gap junction;ko05120//Epithelial cell signaling in Helicobacter pylori infection;ko05110//Vibrio cholerae infection	-	-	-
CI01000330_03400974_03445121	2	25	0.11	1.09	3.30875	8.88e-05	0.000267068	yes	CI01000330_03400974_03445121	PREDICTED: proprotein convertase subtilisin/kexin type 5-like [Danio rerio]	-	-	-	-
CI01000330_03764674_03766773	89	279	6.97	17.7	1.34452	9.29e-16	5.68e-15	yes	CI01000330_03764674_03766773	PREDICTED: sodium/myo-inositol cotransporter-like [Danio rerio]	-	-	-	-
CI01000337_00033376_00132313	8	58	0.47	2.77	2.55915	3.54e-08	1.43e-07	yes	CI01000337_00033376_00132313	PREDICTED: netrin receptor UNC5C-like, partial [Danio rerio]	ko04360//Axon guidance	-	-	-
CI01000337_01317458_01326178	37	193	4.86	20.52	2.078	6.59e-20	4.83e-19	yes	CI01000337_01317458_01326178	Smad4 type3 [Cyprinus carpio]	ko05200//Pathways in cancer;ko04310//Wnt signaling pathway;ko04520//Adherens junction;ko04110//Cell cycle;ko04350//TGF-beta signaling pathway;ko05210//Colorectal cancer;ko05220//Chronic myeloid leukemia;ko05212//Pancreatic cancer	GO:0043231//intracellular membrane-bounded organelle;GO:0043234//protein complex	GO:0001071//nucleic acid binding transcription factor activity	GO:0007178//transmembrane receptor protein serine/threonine kinase signaling pathway;GO:0006351//transcription, DNA-templated
CI01000337_01333128_01336233	33	189	3.9	18.06	2.21125	6.29e-21	4.81e-20	yes	CI01000337_01333128_01336233	PREDICTED: RNA-binding E3 ubiquitin-protein ligase MEX3C-like [Danio rerio]	-	-	GO:0005488//binding	-
CI01000338_00032989_00048218	40	117	2.7	6.4	1.24511	9.8e-07	3.55e-06	yes	CI01000338_00032989_00048218	PREDICTED: leukemia inhibitory factor receptor [Danio rerio]	ko04060//Cytokine-cytokine receptor interaction;ko04630//Jak-STAT signaling pathway	-	-	-
CI01000338_01294516_01310695	7	32	0.91	3.38	1.89308	0.000761073	0.00205169	yes	CI01000338_01294516_01310695	PREDICTED: proline dehydrogenase 1, mitochondrial-like, partial [Danio rerio]	ko01100//Metabolic pathways;ko00330//Arginine and proline metabolism	GO:0043231//intracellular membrane-bounded organelle	-	GO:0009064//glutamine family amino acid metabolic process
CI01000339_00117608_00135474	140	466	8.55	23.03	1.42952	1.34e-27	1.28e-26	yes	CI01000339_00117608_00135474	PREDICTED: squamous cell carcinoma antigen recognized by T-cells 3 isoform X1 [Danio rerio]	-	-	GO:0097159//organic cyclic compound binding	GO:0048534;GO:0006396//RNA processing
CI01000339_00531202_00532113	13	41	2.91	7.41	1.34845	0.00322405	0.00795523	yes	CI01000339_00531202_00532113	heparan sulfate 3-O-sulfotransferase 5 [Danio rerio]	ko00534//Glycosaminoglycan biosynthesis - heparan sulfate	-	GO:0016782//transferase activity, transferring sulfur-containing groups	-
CI01000339_01625144_01644396	94	274	3.18	7.51	1.23979	7.02e-14	3.93e-13	yes	CI01000339_01625144_01644396	ATRY [Macropus eugenii]	-	-	-	-
CI01000339_02706842_02710233	12	88	3.01	17.82	2.56566	4.48e-12	2.28e-11	yes	CI01000339_02706842_02710233	PREDICTED: wu:fc51b03 [Danio rerio]	-	-	-	GO:0007049//cell cycle
CI01000339_05038610_05044559	30	266	2.75	19.76	2.84508	9.09e-38	1.1e-36	yes	CI01000339_05038610_05044559	endoplasmic reticulum mannosyl-oligosaccharide 1,2-alpha-mannosidase [Danio rerio]	ko01100//Metabolic pathways;ko04141//Protein processing in endoplasmic reticulum;ko00510//N-Glycan biosynthesis	-	-	GO:0008152//metabolic process
CI01000339_05212333_05226259	214	660	10.53	26.31	1.32111	8.55e-34	9.5e-33	yes	CI01000339_05212333_05226259	PREDICTED: histone-lysine N-methyltransferase, H3 lysine-9 specific 5 isoform X1 [Danio rerio]	ko00310//Lysine degradation	GO:0043229//intracellular organelle	GO:0008168//methyltransferase activity	GO:0032259//methylation
CI01000339_05315745_05328393	54	418	2.51	15.75	2.64959	5.13e-54	8.8e-53	yes	CI01000339_05315745_05328393	hamartin [Danio rerio]	ko04910//Insulin signaling pathway;ko04150//mTOR signaling pathway	-	-	-
CI01000339_06208270_06213269	16	81	8.72	35.57	2.02826	8.32e-09	3.5e-08	yes	CI01000339_06208270_06213269	Ubiquitin-conjugating enzyme E2 G1 [Rana catesbeiana]	ko04141//Protein processing in endoplasmic reticulum;ko04120//Ubiquitin mediated proteolysis;ko05012//Parkinson's disease	GO:0031988//membrane-bounded vesicle	GO:0032550;GO:0044389;GO:0019787//small conjugating protein ligase activity	GO:0000209//protein polyubiquitination;GO:0019941//modification-dependent protein catabolic process
CI01000339_06701367_06719938	24	177	2.23	13.33	2.57956	3.88e-23	3.21e-22	yes	CI01000339_06701367_06719938	calcium-binding mitochondrial carrier protein SCaMC-2-B [Danio rerio]	-	GO:0043231//intracellular membrane-bounded organelle;GO:0031224//intrinsic component of membrane;GO:0019866//organelle inner membrane	GO:0046872//metal ion binding	GO:0001654//eye development;GO:0031667//response to nutrient levels;GO:0006816//calcium ion transport;GO:0015980//energy derivation by oxidation of organic compounds;GO:0009150//purine ribonucleotide metabolic process;GO:0040014//regulation of multicellular organism growth
CI01000339_06736326_06742993	27	79	2.85	6.74	1.24179	6.88e-05	0.000209588	yes	CI01000339_06736326_06742993	PREDICTED: serine/threonine-protein kinase N2-like [Oreochromis niloticus]	-	GO:0043231//intracellular membrane-bounded organelle	GO:0005488//binding;GO:0016301//kinase activity	GO:0044238;GO:0044260;GO:0001667//ameboidal cell migration
CI01000339_07813830_07855935	142	546	6.75	21.03	1.63949	1.33e-38	1.65e-37	yes	CI01000339_07813830_07855935	PREDICTED: DAB2 interacting protein isoform X2 [Danio rerio]	-	-	-	-
CI01000340_01065200_01074925	51	186	2.14	6.33	1.56459	1.6e-13	8.76e-13	yes	CI01000340_01065200_01074925	PREDICTED: zinc finger protein 644-like isoform X2 [Danio rerio]	-	-	-	-
CI01000340_01400601_01408156	198	1005	13.44	55.22	2.03866	1.69e-91	4.96e-90	yes	CI01000340_01400601_01408156	PREDICTED: leucine-rich repeat-containing protein 8C [Danio rerio]	-	-	-	-
CI01000340_02172629_02189732	4460	12936	178.72	419.79	1.23197	0	0	yes	CI01000340_02172629_02189732	PREDICTED: vigilin isoform X1 [Danio rerio]	-	-	-	-
CI01000340_04374493_04379773	36	152	3.62	12.38	1.77395	3.15e-13	1.7e-12	yes	CI01000340_04374493_04379773	PREDICTED: tetratricopeptide repeat protein 22 isoform X1 [Danio rerio]	-	-	-	-
CI01000340_05321995_05329778	90	254	11.21	25.59	1.19079	2.15e-12	1.11e-11	yes	CI01000340_05321995_05329778	cysteine protease ATG4C [Danio rerio]	ko04140//Regulation of autophagy	-	-	-
CI01000340_10296583_10355505	11	99	0.44	3.23	2.87596	6.16e-15	3.63e-14	yes	CI01000340_10296583_10355505	PREDICTED: SLIT-ROBO Rho GTPase-activating protein 3 isoform X1 [Danio rerio]	ko04360//Axon guidance	-	-	-
CI01000340_12556528_12561142	5	23	0.34	1.27	1.90122	0.00595708	0.0140862	yes	CI01000340_12556528_12561142	PREDICTED: GDH/6PGL endoplasmic bifunctional protein-like [Danio rerio]	ko01100//Metabolic pathways;ko00030//Pentose phosphate pathway	-	-	-
CI01000340_14467309_14496470	59	295	8.68	35.12	2.01653	1.3e-28	1.27e-27	yes	CI01000340_14467309_14496470	PREDICTED: guanine nucleotide-binding protein G(s) subunit alpha isoform X2 [Danio rerio]	ko04020//Calcium signaling pathway;ko04270//Vascular smooth muscle contraction;ko05414//Dilated cardiomyopathy;ko04724//Glutamatergic synapse;ko04972//Pancreatic secretion;ko05142//Chagas disease (American trypanosomiasis);ko04916//Melanogenesis;ko05146//Amoebiasis;ko04912//GnRH signaling pathway;ko04540//Gap junction;ko04976//Bile secretion;ko04971//Gastric acid secretion;ko04970//Salivary secre…	GO:0016020//membrane	GO:0017111//nucleoside-triphosphatase activity;GO:0043169//cation binding;GO:0032550;GO:0060089;GO:0032403//protein complex binding;GO:0017076//purine nucleotide binding	GO:0009154//purine ribonucleotide catabolic process;GO:0007166//cell surface receptor signaling pathway
CI01000340_15334006_15357378	153	1226	2.77	18	2.70004	3.88e-153	2.09e-151	yes	CI01000340_15334006_15357378	PREDICTED: chromodomain-helicase-DNA-binding protein 6 [Danio rerio]	-	-	GO:0017111//nucleoside-triphosphatase activity;GO:0003676//nucleic acid binding	GO:0008152//metabolic process
CI01000340_15882376_15898355	12	38	0.72	1.84	1.35364	0.00384377	0.0093742	yes	CI01000340_15882376_15898355	PREDICTED: matrilin-2 isoform X7 [Danio rerio]	-	-	-	-
CI01000340_15963116_16000051	16	73	0.8	2.96	1.88753	2.05e-07	7.87e-07	yes	CI01000340_15963116_16000051	PREDICTED: ubiquitin-like modifier-activating enzyme 1-like isoform X2 [Danio rerio]	ko04120//Ubiquitin mediated proteolysis;ko05012//Parkinson's disease	-	GO:0003824//catalytic activity	-
CI01000340_17094196_17104831	9	118	0.68	7.24	3.41238	1.24e-20	9.41e-20	yes	CI01000340_17094196_17104831	PREDICTED: phosphorylated CTD-interacting factor 1 [Danio rerio]	-	GO:0005816//spindle pole body;GO:0043231//intracellular membrane-bounded organelle	-	GO:0010921//regulation of phosphatase activity
CI01000340_19122273_19137902	16	193	0.52	5.12	3.29956	6.4e-32	6.79e-31	yes	CI01000340_19122273_19137902	PREDICTED: methyl-CpG-binding domain protein 6 [Danio rerio]	-	GO:0031988//membrane-bounded vesicle;GO:0043231//intracellular membrane-bounded organelle;GO:0044427//chromosomal part	GO:0003676//nucleic acid binding	GO:0048731;GO:0065007//biological regulation;GO:0007610//behavior
CI01000340_19231651_19244239	55	204	1.04	3.11	1.58033	5.4e-15	3.19e-14	yes	CI01000340_19231651_19244239	PREDICTED: helicase with zinc finger domain 2-like [Danio rerio]	-	-	-	-
CI01000340_19512374_19526344	38	336	2.21	15.81	2.83872	4.24e-47	6.41e-46	yes	CI01000340_19512374_19526344	PREDICTED: histone deacetylase 4 isoform X1 [Danio rerio]	-	-	GO:0016787//hydrolase activity	GO:0016568//chromatin modification;GO:0008152//metabolic process
CI01000343_00521663_00538782	5	45	0.31	2.28	2.87869	1.83e-07	7.01e-07	yes	CI01000343_00521663_00538782	alpha-actinin [Danio rerio]	ko04810//Regulation of actin cytoskeleton;ko04510//Focal adhesion;ko04530//Tight junction;ko04670//Leukocyte transendothelial migration;ko04520//Adherens junction;ko05146//Amoebiasis;ko05322//Systemic lupus erythematosus;ko05412//Arrhythmogenic right ventricular cardiomyopathy (ARVC)	GO:0031674//I band	GO:0046872//metal ion binding;GO:0003779//actin binding	GO:0003012//muscle system process
CI01000343_01527554_01571342	12	82	0.5	2.75	2.45943	1e-10	4.73e-10	yes	CI01000343_01527554_01571342	PREDICTED: leucine-rich repeat serine/threonine-protein kinase 1 [Danio rerio]	-	GO:0043231//intracellular membrane-bounded organelle	GO:0032550;GO:0004672//protein kinase activity;GO:0005515//protein binding;GO:0043167//ion binding	GO:0035556//intracellular signal transduction;GO:0006464//cellular protein modification process;GO:0006796//phosphate-containing compound metabolic process
CI01000344_00464134_00470193	1	17	0.21	2.86	3.76755	0.000276113	0.000785743	yes	CI01000344_00464134_00470193	PREDICTED: CAAX prenyl protease 2 [Danio rerio]	ko00900//Terpenoid backbone biosynthesis	GO:0042175//nuclear outer membrane-endoplasmic reticulum membrane network;GO:0016021//integral component of membrane	GO:0004175//endopeptidase activity	GO:0016485//protein processing
CI01000344_00674805_00692218	6	26	0.93	3.27	1.81399	0.00335045	0.00824216	yes	CI01000344_00674805_00692218	coronin, actin binding protein, 1B [Danio rerio]	-	GO:0005856//cytoskeleton	GO:0003779//actin binding	GO:0007010//cytoskeleton organization
CI01000344_01235868_01242854	53	140	7.41	15.84	1.09603	1.38e-06	4.96e-06	yes	CI01000344_01235868_01242854	tetratricopeptide repeat protein 5 [Danio rerio]	-	GO:0044424	GO:0005488//binding	GO:0044260;GO:0090304
CI01000346_01031315_01042333	1	14	0.05	0.59	3.56071	0.00183717	0.00471486	yes	CI01000346_01031315_01042333	PREDICTED: leucine-rich repeat and fibronectin type-III domain-containing protein 2 isoform X1 [Danio rerio]	-	-	-	-
CI01000347_01347510_01349981	199	572	113.61	263.13	1.21169	1.76e-26	1.62e-25	yes	CI01000347_01347510_01349981	vertebrate transmembrane 4 superfamily-like [Danio rerio]	-	GO:0016020//membrane	-	-
CI01000348_00306451_00364181	10	95	0.54	4.18	2.95247	1.5e-14	8.71e-14	yes	CI01000348_00306451_00364181	PREDICTED: E3 ubiquitin-protein ligase UBR3 [Danio rerio]	-	-	-	-
CI01000349_00015766_00028701	51	147	5.1	11.91	1.2236	7.96e-08	3.14e-07	yes	CI01000349_00015766_00028701	conserved oligomeric Golgi complex subunit 3 [Danio rerio]	-	GO:0043231//intracellular membrane-bounded organelle;GO:0043234//protein complex;GO:0016020//membrane	GO:0022892	GO:0006464//cellular protein modification process;GO:0031647//regulation of protein stability;GO:0034613//cellular protein localization;GO:0016482//cytoplasmic transport;GO:0048193//Golgi vesicle transport;GO:0015031//protein transport
CI01000351_01004527_01030624	66	450	2.67	14.76	2.46678	1.84e-53	3.12e-52	yes	CI01000351_01004527_01030624	PREDICTED: caskin-2-like [Oreochromis niloticus]	-	-	-	-
CI01000353_01958077_01995266	264	1085	16.52	54.99	1.73496	3.64e-79	9.16e-78	yes	CI01000353_01958077_01995266	PREDICTED: prostaglandin F2 receptor negative regulator-like [Danio rerio]	-	-	-	-
CI01000357_00531041_00537985	22	75	0.83	2.28	1.45785	1.24e-05	4.07e-05	yes	CI01000357_00531041_00537985	nuclear factor of activated T-cells 5 [Danio rerio]	ko04010//MAPK signaling pathway;ko04360//Axon guidance;ko04310//Wnt signaling pathway;ko04380//Osteoclast differentiation;ko04660//T cell receptor signaling pathway;ko04650//Natural killer cell mediated cytotoxicity;ko04662//B cell receptor signaling pathway;ko04370//VEGF signaling pathway	-	-	-
CI01000361_00462187_00462834	5	47	11.68	88.23	2.91723	5.92e-08	2.36e-07	yes	CI01000361_00462187_00462834	protein NLRC3-like [Danio rerio]	-	-	-	-
CI01000375_00193522_00217261	92	273	2.43	5.85	1.26748	3.55e-14	2.02e-13	yes	CI01000375_00193522_00217261	disks large homolog 5 [Danio rerio]	-	-	-	-
CI01000422_00036915_00038512	12	39	3.52	9.25	1.39388	0.00263377	0.00656477	yes	CI01000422_00036915_00038512	PREDICTED: GF20391-like isoform 1 [Saccoglossus kowalevskii]	ko05322//Systemic lupus erythematosus	GO:0000785//chromatin;GO:0043231//intracellular membrane-bounded organelle	GO:0003676//nucleic acid binding;GO:0046983//protein dimerization activity	GO:0034728//nucleosome organization
CI01000422_00059759_00061263	9	29	2.99	7.79	1.38148	0.00768692	0.0178206	yes	CI01000422_00059759_00061263	PREDICTED: GF20391-like isoform 2 [Saccoglossus kowalevskii]	ko05322//Systemic lupus erythematosus	GO:0000785//chromatin;GO:0043231//intracellular membrane-bounded organelle	GO:0003676//nucleic acid binding;GO:0046983//protein dimerization activity	GO:0034728//nucleosome organization
CI01000712_00000145_00003390	163	673	14.28	47.73	1.7409	5.27e-51	8.61e-50	yes	CI01000712_00000145_00003390	PREDICTED: caskin-1-like, partial [Danio rerio]	-	-	-	-
CI01024072_00000384_00002132	1	12	0.1	0.94	3.23266	0.00636217	0.0149676	yes	CI01024072_00000384_00002132	PREDICTED: protocadherin gamma-C5-like [Danio rerio]	-	-	-	-
CI01026268_00001661_00006608	29	110	3.82	11.73	1.61856	7.38e-09	3.11e-08	yes	CI01026268_00001661_00006608	FACT complex subunit SPT16 [Danio rerio]	-	GO:0031981//nuclear lumen;GO:0043232	GO:0003723//RNA binding;GO:0003824//catalytic activity	GO:0019083//viral transcription;GO:0006259//DNA metabolic process;GO:0033554//cellular response to stress;GO:0032784//regulation of DNA-templated transcription, elongation;GO:0034728//nucleosome organization;GO:0044403//symbiosis, encompassing mutualism through parasitism;GO:0006366//transcription from RNA polymerase II promoter
CI01065669_00005762_00010471	3	28	0.12	0.9	2.90689	6.02e-05	0.000184663	yes	CI01065669_00005762_00010471	PREDICTED: interferon-induced very large GTPase 1-like [Danio rerio]	-	-	-	-
CI01068579_00000510_00004272	44	236	9.79	42.46	2.11672	1.93e-24	1.68e-23	yes	CI01068579_00000510_00004272	PREDICTED: exostosin-1a-like [Danio rerio]	ko01100//Metabolic pathways;ko00534//Glycosaminoglycan biosynthesis - heparan sulfate	GO:0044431//Golgi apparatus part;GO:0031227//intrinsic component of endoplasmic reticulum membrane	GO:0008375//acetylglucosaminyltransferase activity;GO:0015020//glucuronosyltransferase activity;GO:0046983//protein dimerization activity	GO:0009888//tissue development;GO:0006023;GO:0007409//axonogenesis;GO:0048706//embryonic skeletal system development;GO:0007154//cell communication;GO:0000271//polysaccharide biosynthetic process;GO:0015012//heparan sulfate proteoglycan biosynthetic process;GO:0006464//cellular protein modification process;GO:0021988//olfactory lobe development;GO:0048598//embryonic morphogenesis
CI01069238_00000741_00003517	3	19	0.77	3.95	2.35892	0.00722652	0.0168531	yes	CI01069238_00000741_00003517	oral-facial-digital syndrome 1 protein homolog [Danio rerio]	-	GO:0043226//organelle;GO:0044464	GO:0015631//tubulin binding	-
CI01069598_00000984_00001658	13	38	7.76	18.28	1.23614	0.00666709	0.0156326	yes	CI01069598_00000984_00001658	myotubularin-related protein 6 [Danio rerio]	ko00051//Fructose and mannose metabolism	GO:0044444//cytoplasmic part;GO:0012505//endomembrane system	GO:0005227//calcium activated cation channel activity;GO:0004721//phosphoprotein phosphatase activity	GO:0006470//protein dephosphorylation;GO:0046474//glycerophospholipid biosynthetic process;GO:0034220//ion transmembrane transport
CI01154342_00002696_00008511	44	152	7.88	22.02	1.48255	1.56e-10	7.28e-10	yes	CI01154342_00002696_00008511	PREDICTED: transmembrane protein 181 isoform X2 [Danio rerio]	-	-	-	-
CI01158949_00000349_00002572	1	33	0.48	12.76	4.73245	2.51e-07	9.56e-07	yes	CI01158949_00000349_00002572	PREDICTED: carnitine O-palmitoyltransferase 1, liver isoform-like [Danio rerio]	ko04920//Adipocytokine signaling pathway;ko03320//PPAR signaling pathway;ko00071//Fatty acid metabolism	-	GO:0016740//transferase activity	-

## Sheet: R2-S3 RNA-up Me-down miRNA-down
id	R2_count	S3_count	R2_fpkm	S3_fpkm	log2(FC)	Pvalue	FDR	significant	Symbol	Description	Pathway	GO Component	GO Function	GO Process
CI01000265_00039287_00064707	9	71	0.99	6.33	2.67671	1.95e-10	8.99e-10	yes	CI01000265_00039287_00064707	PREDICTED: glucose-fructose oxidoreductase domain-containing protein 1 [Danio rerio]	-	-	GO:0003824//catalytic activity	-
