# Supplementary material for: The destiny of the resistance/susceptibility against GCRV is controlled by epigenetic mechanisms in CIK cells
Source: Sci Rep. 2017 Jul 3;7:4551. doi: 10.1038/s41598-017-03990-5 (PMC5495752; doi:10.1038/s41598-017-03990-5)
Supplement: Supplementary file 3 — Dataset 2 [file 41598_2017_3990_MOESM3_ESM.xls]

## Sheet: Sheet1
id	R2_count	S3_count	R2_fpkm	S3_fpkm	log2(FC)	Pvalue	FDR	significant	Description	Pathway	GO Component	GO Function	GO Process
CI01000001_00716122_00741331	181	742	9.18	30.49	1.73177	2.12133e-55	3.72724e-54	yes	PREDICTED: nuclear factor of activated T-cells, cytoplasmic 2-like [Danio rerio]	ko04010//MAPK signaling pathway;ko04360//Axon guidance;ko04310//Wnt signaling pathway;ko04380//Osteoclast differentiation;ko04660//T cell receptor signaling pathway;ko04650//Natural killer cell mediated cytotoxicity;ko04662//B cell receptor signaling pathway;ko04370//VEGF signaling pathway	GO:0044424	-	GO:0009987//cellular process
CI01000004_07388945_07408147	42	236	5.28	23.99	2.18382	2.94316e-25	2.61039e-24	yes	activin receptor-like kinase 5 [Ctenopharyngodon idella]	ko05200//Pathways in cancer;ko04010//MAPK signaling pathway;ko04144//Endocytosis;ko04060//Cytokine-cytokine receptor interaction;ko04380//Osteoclast differentiation;ko05142//Chagas disease (American trypanosomiasis);ko04520//Adherens junction;ko04350//TGF-beta signaling pathway;ko05210//Colorectal cancer;ko05220//Chronic myeloid leukemia;ko05212//Pancreatic cancer	-	-	-
CI01000010_02530251_02538713	81	632	12.76	80.52	2.65772	6.75703e-81	1.74177e-79	yes	MAP kinase-interacting serine/threonine kinase 2b [Danio rerio]	ko04010//MAPK signaling pathway;ko04910//Insulin signaling pathway	GO:0016604//nuclear body	GO:0043169//cation binding;GO:0032550;GO:0004672//protein kinase activity	GO:0006412//translation;GO:0048534;GO:0006464//cellular protein modification process;GO:0006796//phosphate-containing compound metabolic process;GO:0038034;GO:0046685//response to arsenic-containing substance
CI01000010_07649121_07654390	30	157	13.56	57.25	2.07792	2.24498e-16	1.41758e-15	yes	Neuroblastoma RAS viral (v-ras) oncogene homolog [Danio rerio]	ko05200//Pathways in cancer;ko04010//MAPK signaling pathway;ko04810//Regulation of actin cytoskeleton;ko04530//Tight junction;ko04062//Chemokine signaling pathway;ko04360//Axon guidance;ko05160//Hepatitis C;ko04725//Cholinergic synapse;ko04910//Insulin signaling pathway;ko04722//Neurotrophin signaling pathway;ko04916//Melanogenesis;ko04660//T cell receptor signaling pathway;ko05215//Prostate canc…	GO:0031988//membrane-bounded vesicle;GO:0044431//Golgi apparatus part;GO:0016020//membrane	GO:0032550;GO:0005515//protein binding	GO:0007010//cytoskeleton organization;GO:0042692//muscle cell differentiation;GO:0032147//activation of protein kinase activity;GO:0006952//defense response;GO:0007409//axonogenesis;GO:0009154//purine ribonucleotide catabolic process;GO:0016601//Rac protein signal transduction;GO:0007599//hemostasis;GO:0008283//cell proliferation;GO:0007632//visual behavior;GO:0043066//negative regulation of apop…
CI01000012_07678377_07700760	615	2440	21.66	69.61	1.68426	1.25703e-157	7.01321e-156	yes	rho-associated protein kinase 2 [Danio rerio]	ko04810//Regulation of actin cytoskeleton;ko04510//Focal adhesion;ko04062//Chemokine signaling pathway;ko04270//Vascular smooth muscle contraction;ko04360//Axon guidance;ko04310//Wnt signaling pathway;ko04670//Leukocyte transendothelial migration;ko05130//Pathogenic Escherichia coli infection;ko04350//TGF-beta signaling pathway;ko05131//Shigellosis	-	-	-
CI01000013_04350678_04363643	57	238	7.1	23.98	1.75594	1.42596e-19	1.02972e-18	yes	Smad3 [Ctenopharyngodon idella]	ko05200//Pathways in cancer;ko04144//Endocytosis;ko04310//Wnt signaling pathway;ko05142//Chagas disease (American trypanosomiasis);ko04520//Adherens junction;ko04110//Cell cycle;ko04350//TGF-beta signaling pathway;ko05210//Colorectal cancer;ko05220//Chronic myeloid leukemia;ko05212//Pancreatic cancer	-	-	-
CI01000026_07625890_07661161	34	196	4.87	22.71	2.22133	9.25522e-22	7.29386e-21	yes	PREDICTED: mothers against decapentaplegic homolog 3 isoform X2 [Jaculus jaculus]	ko05200//Pathways in cancer;ko04144//Endocytosis;ko04310//Wnt signaling pathway;ko05142//Chagas disease (American trypanosomiasis);ko04520//Adherens junction;ko04110//Cell cycle;ko04350//TGF-beta signaling pathway;ko05210//Colorectal cancer;ko05220//Chronic myeloid leukemia;ko05212//Pancreatic cancer	-	-	-
CI01000026_08150334_08189089	102	510	5.22	21.13	2.01717	8.07796e-48	1.23221e-46	yes	PREDICTED: nuclear factor of activated T-cells, cytoplasmic 3 [Danio rerio]	ko04010//MAPK signaling pathway;ko04360//Axon guidance;ko04310//Wnt signaling pathway;ko04380//Osteoclast differentiation;ko04660//T cell receptor signaling pathway;ko04650//Natural killer cell mediated cytotoxicity;ko04662//B cell receptor signaling pathway;ko04370//VEGF signaling pathway	-	-	-
CI01000028_05859888_05870020	105	522	14.14	56.89	2.00839	1.92078e-48	2.96773e-47	yes	RAC-beta serine/threonine-protein kinase [Danio rerio]	ko05200//Pathways in cancer;ko04010//MAPK signaling pathway;ko04510//Focal adhesion;ko04530//Tight junction;ko04062//Chemokine signaling pathway;ko05164//Influenza A;ko05152//Tuberculosis;ko05160//Hepatitis C;ko04725//Cholinergic synapse;ko05145//Toxoplasmosis;ko04910//Insulin signaling pathway;ko04722//Neurotrophin signaling pathway;ko05162//Measles;ko04380//Osteoclast differentiation;ko05142//C…	-	-	-
CI01000030_03719059_03726730	68	182	10.56	22.86	1.11422	2.1912e-08	8.94939e-08	yes	mitogen-activated protein kinase kinase 2a [Danio rerio]	ko05200//Pathways in cancer;ko04010//MAPK signaling pathway;ko04810//Regulation of actin cytoskeleton;ko05164//Influenza A;ko04270//Vascular smooth muscle contraction;ko04910//Insulin signaling pathway;ko04722//Neurotrophin signaling pathway;ko04916//Melanogenesis;ko04660//T cell receptor signaling pathway;ko05215//Prostate cancer;ko04912//GnRH signaling pathway;ko04540//Gap junction;ko04650//Nat…	GO:0015630//microtubule cytoskeleton;GO:0030054//cell junction;GO:0044439;GO:0005886//plasma membrane	GO:0032550;GO:0030295//protein kinase activator activity;GO:0004672//protein kinase activity;GO:0019904//protein domain specific binding	GO:0040017//positive regulation of locomotion;GO:0002224//toll-like receptor signaling pathway;GO:0018105//peptidyl-serine phosphorylation;GO:0000187//activation of MAPK activity
CI01000033_01312689_01320687	105	297	20.36	46.58	1.19397	2.73445e-14	1.56681e-13	yes	PREDICTED: cAMP-dependent protein kinase catalytic subunit alpha isoform X1 [Danio rerio]	ko04010//MAPK signaling pathway;ko04020//Calcium signaling pathway;ko04062//Chemokine signaling pathway;ko04270//Vascular smooth muscle contraction;ko05414//Dilated cardiomyopathy;ko04310//Wnt signaling pathway;ko04724//Glutamatergic synapse;ko04725//Cholinergic synapse;ko04910//Insulin signaling pathway;ko04916//Melanogenesis;ko05146//Amoebiasis;ko04912//GnRH signaling pathway;ko04540//Gap junct…	GO:0016020//membrane;GO:0005815//microtubule organizing center;GO:0043231//intracellular membrane-bounded organelle;GO:0044441;GO:0045202//synapse	GO:0032550;GO:0044389;GO:0051018//protein kinase A binding;GO:0004690//cyclic nucleotide-dependent protein kinase activity;GO:0019900//kinase binding	GO:0001649//osteoblast differentiation;GO:0003006//developmental process involved in reproduction;GO:0010498//proteasomal protein catabolic process;GO:0006611//protein export from nucleus;GO:0007050//cell cycle arrest;GO:0006468//protein phosphorylation;GO:0007268//synaptic transmission;GO:0032870//cellular response to hormone stimulus;GO:0001678//cellular glucose homeostasis;GO:0001704//formatio…
CI01000034_05884735_05888543	44	120	21.45	47.17	1.13689	3.60741e-06	1.24616e-05	yes	PREDICTED: transforming protein p29-like [Takifugu rubripes]	ko05200//Pathways in cancer;ko04010//MAPK signaling pathway;ko04810//Regulation of actin cytoskeleton;ko04530//Tight junction;ko04062//Chemokine signaling pathway;ko04360//Axon guidance;ko05160//Hepatitis C;ko04725//Cholinergic synapse;ko04910//Insulin signaling pathway;ko04722//Neurotrophin signaling pathway;ko04916//Melanogenesis;ko04660//T cell receptor signaling pathway;ko05215//Prostate canc…	-	-	-
CI01000046_05279865_05281709	50	186	25.87	77.57	1.58422	8.21316e-14	4.57725e-13	yes	bcl2-associated X protein, a [Danio rerio]	ko05200//Pathways in cancer;ko05152//Tuberculosis;ko05016//Huntington's disease;ko04141//Protein processing in endoplasmic reticulum;ko04722//Neurotrophin signaling pathway;ko04210//Apoptosis;ko05210//Colorectal cancer;ko05014//Amyotrophic lateral sclerosis (ALS);ko04115//p53 signaling pathway;ko05020//Prion diseases	GO:0097136//Bcl-2 family protein complex;GO:0042175//nuclear outer membrane-endoplasmic reticulum membrane network;GO:0016021//integral component of membrane;GO:0005740//mitochondrial envelope	GO:0051400//BH domain binding;GO:0022803;GO:0046983//protein dimerization activity	GO:0000266//mitochondrial fission;GO:0008637//apoptotic mitochondrial changes;GO:0043393//regulation of protein binding;GO:0070227;GO:0006919//activation of cysteine-type endopeptidase activity involved in apoptotic process;GO:0010822//positive regulation of mitochondrion organization;GO:0042221//response to chemical;GO:0051259//protein oligomerization;GO:0034976//response to endoplasmic reticulu…
CI01000055_01421674_01422613	209	664	50.77	130.37	1.36056	8.76525e-36	1.01707e-34	yes	PREDICTED: suppressor of cytokine signaling 3b isoform X1 [Danio rerio]	ko05164//Influenza A;ko05160//Hepatitis C;ko04910//Insulin signaling pathway;ko04380//Osteoclast differentiation;ko04120//Ubiquitin mediated proteolysis;ko04630//Jak-STAT signaling pathway;ko04920//Adipocytokine signaling pathway;ko04930//Type II diabetes mellitus	-	-	-
CI01000059_00570850_00600462	991	2805	65.1	149.18	1.19632	4.49953e-111	1.648e-109	yes	PREDICTED: phosphatidylinositol 3-kinase regulatory subunit alpha isoform X2 [Danio rerio]	ko05200//Pathways in cancer;ko04810//Regulation of actin cytoskeleton;ko04510//Focal adhesion;ko04062//Chemokine signaling pathway;ko05164//Influenza A;ko05160//Hepatitis C;ko04725//Cholinergic synapse;ko05145//Toxoplasmosis;ko04670//Leukocyte transendothelial migration;ko04910//Insulin signaling pathway;ko04722//Neurotrophin signaling pathway;ko05162//Measles;ko04380//Osteoclast differentiation;…	-	-	-
CI01000059_02287710_02308577	919	3056	85.81	230.97	1.42849	1.87736e-160	1.07089e-158	yes	PREDICTED: protein phosphatase 2 (formerly 2A), regulatory subunit A (PR 65), alpha isoform isoform X1 [Danio rerio]	ko04530//Tight junction;ko04310//Wnt signaling pathway;ko05160//Hepatitis C;ko05142//Chagas disease (American trypanosomiasis);ko04114//Oocyte meiosis;ko04350//TGF-beta signaling pathway;ko04730//Long-term depression;ko03015//mRNA surveillance pathway	-	-	-
CI01000069_00059923_00065619	177	1017	27.85	129.43	2.21642	1.64783e-102	5.50106e-101	yes	extracellular signal regulated protein kinase 1 [Cyprinus carpio]	ko05200//Pathways in cancer;ko04010//MAPK signaling pathway;ko04810//Regulation of actin cytoskeleton;ko04510//Focal adhesion;ko04062//Chemokine signaling pathway;ko05164//Influenza A;ko04270//Vascular smooth muscle contraction;ko04360//Axon guidance;ko05152//Tuberculosis;ko05010//Alzheimer's disease;ko04724//Glutamatergic synapse;ko05160//Hepatitis C;ko04725//Cholinergic synapse;ko05145//Toxopla…	-	-	-
CI01000070_00193544_00224361	18	253	1.85	21.07	3.50959	1.03271e-43	1.43648e-42	yes	TGF-beta receptor type-1 precursor [Danio rerio]	ko05200//Pathways in cancer;ko04010//MAPK signaling pathway;ko04144//Endocytosis;ko04060//Cytokine-cytokine receptor interaction;ko04380//Osteoclast differentiation;ko05142//Chagas disease (American trypanosomiasis);ko04520//Adherens junction;ko04350//TGF-beta signaling pathway;ko05210//Colorectal cancer;ko05220//Chronic myeloid leukemia;ko05212//Pancreatic cancer	GO:0043296//apical junction complex;GO:0005887//integral component of plasma membrane;GO:0043234//protein complex	GO:0005024//transforming growth factor beta-activated receptor activity;GO:0043167//ion binding;GO:0005160//transforming growth factor beta receptor binding;GO:0032550;GO:0019838//growth factor binding;GO:0046332//SMAD binding	GO:0007179//transforming growth factor beta receptor signaling pathway;GO:0048704//embryonic skeletal system morphogenesis;GO:0007184//SMAD protein import into nucleus;GO:0001701//in utero embryonic development;GO:0048534;GO:0032147//activation of protein kinase activity;GO:2001234//negative regulation of apoptotic signaling pathway;GO:0006351//transcription, DNA-templated;GO:0016567//protein ubi…
CI01000071_04534337_04569325	33	337	5.66	46.73	3.04548	7.34561e-51	1.19765e-49	yes	Mitogen-activated protein kinase 1 [Danio rerio]	ko05200//Pathways in cancer;ko04010//MAPK signaling pathway;ko04810//Regulation of actin cytoskeleton;ko04510//Focal adhesion;ko04062//Chemokine signaling pathway;ko05164//Influenza A;ko04270//Vascular smooth muscle contraction;ko04360//Axon guidance;ko05152//Tuberculosis;ko05010//Alzheimer's disease;ko04724//Glutamatergic synapse;ko05160//Hepatitis C;ko04725//Cholinergic synapse;ko05145//Toxopla…	GO:0043231//intracellular membrane-bounded organelle;GO:0042995//cell projection;GO:0005819//spindle;GO:0044444//cytoplasmic part	GO:0045309//protein phosphorylated amino acid binding;GO:0032550;GO:0004702//receptor signaling protein serine/threonine kinase activity;GO:0019899//enzyme binding	GO:0045841//negative regulation of mitotic metaphase/anaphase transition;GO:0010608//posttranscriptional regulation of gene expression;GO:0050673//epithelial cell proliferation;GO:0007169//transmembrane receptor protein tyrosine kinase signaling pathway;GO:0050851//antigen receptor-mediated signaling pathway;GO:0043331//response to dsRNA;GO:0001934//positive regulation of protein phosphorylation;…
CI01000072_04284927_04303593	242	701	19.78	46.37	1.22915	3.24121e-32	3.47572e-31	yes	serine/threonine-protein phosphatase 2A 65 kDa regulatory subunit A beta isoform [Danio rerio]	ko04530//Tight junction;ko04310//Wnt signaling pathway;ko05160//Hepatitis C;ko05142//Chagas disease (American trypanosomiasis);ko04114//Oocyte meiosis;ko04350//TGF-beta signaling pathway;ko04730//Long-term depression;ko03015//mRNA surveillance pathway	-	-	-
CI01000098_02570727_02576978	78	202	24.9	52.08	1.06458	1.143e-08	4.76479e-08	yes	PREDICTED: cAMP-dependent protein kinase catalytic subunit beta isoform X2 [Danio rerio]	ko04010//MAPK signaling pathway;ko04020//Calcium signaling pathway;ko04062//Chemokine signaling pathway;ko04270//Vascular smooth muscle contraction;ko05414//Dilated cardiomyopathy;ko04310//Wnt signaling pathway;ko04724//Glutamatergic synapse;ko04725//Cholinergic synapse;ko04910//Insulin signaling pathway;ko04916//Melanogenesis;ko05146//Amoebiasis;ko04912//GnRH signaling pathway;ko04540//Gap junct…	-	-	-
CI01000195_00434544_00436195	5	45	3.24	23.49	2.85798	1.82556e-07	7.01427e-07	yes	PREDICTED: RAC-alpha serine/threonine-protein kinase-like [Takifugu rubripes]	ko05200//Pathways in cancer;ko04010//MAPK signaling pathway;ko04510//Focal adhesion;ko04530//Tight junction;ko04062//Chemokine signaling pathway;ko05164//Influenza A;ko05152//Tuberculosis;ko05160//Hepatitis C;ko04725//Cholinergic synapse;ko05145//Toxoplasmosis;ko04910//Insulin signaling pathway;ko04722//Neurotrophin signaling pathway;ko05162//Measles;ko04380//Osteoclast differentiation;ko05142//C…	GO:0043231//intracellular membrane-bounded organelle;GO:0015630//microtubule cytoskeleton	GO:0019900//kinase binding;GO:0030234//enzyme regulator activity;GO:0004672//protein kinase activity;GO:0032550	GO:0006915//apoptotic process;GO:0001934//positive regulation of protein phosphorylation;GO:0010466//negative regulation of peptidase activity;GO:0031667//response to nutrient levels;GO:0031175//neuron projection development;GO:0070849//response to epidermal growth factor;GO:0006809//nitric oxide biosynthetic process;GO:0005978//glycogen biosynthetic process;GO:0001503//ossification;GO:0035556//i…
CI01000203_00470526_00477022	83	447	10.26	44.69	2.12292	6.00646e-45	8.66258e-44	yes	Smad4 [Ctenopharyngodon idella]	ko05200//Pathways in cancer;ko04310//Wnt signaling pathway;ko04520//Adherens junction;ko04110//Cell cycle;ko04350//TGF-beta signaling pathway;ko05210//Colorectal cancer;ko05220//Chronic myeloid leukemia;ko05212//Pancreatic cancer	-	-	-
CI01000304_04144667_04151439	44	253	6.15	28.62	2.21837	1.56534e-27	1.48817e-26	yes	PREDICTED: mothers against decapentaplegic homolog 2 isoform X1 [Danio rerio]	ko05200//Pathways in cancer;ko04144//Endocytosis;ko04310//Wnt signaling pathway;ko05142//Chagas disease (American trypanosomiasis);ko04520//Adherens junction;ko04110//Cell cycle;ko04350//TGF-beta signaling pathway;ko05210//Colorectal cancer;ko05220//Chronic myeloid leukemia;ko05212//Pancreatic cancer	-	-	-
CI01000321_02433523_02469055	1384	5734	70.75	237.35	1.74621	0	0	yes	nuclear factor of activated T-cells, cytoplasmic 1 [Danio rerio]	ko04010//MAPK signaling pathway;ko04360//Axon guidance;ko04310//Wnt signaling pathway;ko04380//Osteoclast differentiation;ko04660//T cell receptor signaling pathway;ko04650//Natural killer cell mediated cytotoxicity;ko04662//B cell receptor signaling pathway;ko04370//VEGF signaling pathway	-	-	-
CI01000329_00222962_00228827	86	441	10.28	42.66	2.05304	2.23666e-42	3.01439e-41	yes	3-phosphoinositide-dependent protein kinase 1 [Danio rerio]	ko04510//Focal adhesion;ko04910//Insulin signaling pathway;ko05215//Prostate cancer;ko05213//Endometrial cancer;ko03320//PPAR signaling pathway;ko05223//Non-small cell lung cancer;ko04150//mTOR signaling pathway;ko04960//Aldosterone-regulated sodium reabsorption	-	-	-
CI01000337_01317458_01326178	37	193	4.86	20.52	2.078	6.59055e-20	4.83117e-19	yes	Smad4 type3 [Cyprinus carpio]	ko05200//Pathways in cancer;ko04310//Wnt signaling pathway;ko04520//Adherens junction;ko04110//Cell cycle;ko04350//TGF-beta signaling pathway;ko05210//Colorectal cancer;ko05220//Chronic myeloid leukemia;ko05212//Pancreatic cancer	GO:0043231//intracellular membrane-bounded organelle;GO:0043234//protein complex	GO:0001071//nucleic acid binding transcription factor activity	GO:0007178//transmembrane receptor protein serine/threonine kinase signaling pathway;GO:0006351//transcription, DNA-templated
CI01000339_02151932_02160350	167	558	12.81	34.66	1.436	7.95214e-33	8.63666e-32	yes	PREDICTED: ribosomal protein S6 kinase alpha-1 isoform X1 [Danio rerio]	ko04010//MAPK signaling pathway;ko04722//Neurotrophin signaling pathway;ko04114//Oocyte meiosis;ko04914//Progesterone-mediated oocyte maturation;ko04720//Long-term potentiation;ko04150//mTOR signaling pathway	-	GO:0046872//metal ion binding;GO:0004672//protein kinase activity;GO:0032550	GO:0006796//phosphate-containing compound metabolic process;GO:0006464//cellular protein modification process;GO:0007165//signal transduction
CI01000339_07490392_07498831	123	1876	11.58	143	3.62631	9.88987e-304	1.52574e-301	yes	5'-AMP-activated protein kinase catalytic subunit alpha-1 [Danio rerio]	ko05410//Hypertrophic cardiomyopathy (HCM);ko04910//Insulin signaling pathway;ko04920//Adipocytokine signaling pathway;ko04150//mTOR signaling pathway;ko04140//Regulation of autophagy	GO:0043231//intracellular membrane-bounded organelle	GO:0032550;GO:0004674//protein serine/threonine kinase activity	GO:0010467//gene expression;GO:0033500//carbohydrate homeostasis;GO:0006915//apoptotic process;GO:0009895;GO:0032147//activation of protein kinase activity;GO:0006631//fatty acid metabolic process;GO:0019318//hexose metabolic process;GO:0006914//autophagy;GO:0016572//histone phosphorylation;GO:0031929//TOR signaling;GO:0009267//cellular response to starvation;GO:0007623//circadian rhythm
CI01000363_00340359_00371733	111	684	5.59	27.89	2.31883	1.11773e-74	2.62834e-73	yes	PREDICTED: phosphatidylinositol 4,5-bisphosphate 3-kinase catalytic subunit beta isoform isoformX1 [Danio rerio]	ko05200//Pathways in cancer;ko04810//Regulation of actin cytoskeleton;ko04510//Focal adhesion;ko04062//Chemokine signaling pathway;ko05164//Influenza A;ko05160//Hepatitis C;ko04725//Cholinergic synapse;ko05145//Toxoplasmosis;ko04670//Leukocyte transendothelial migration;ko04910//Insulin signaling pathway;ko04722//Neurotrophin signaling pathway;ko05162//Measles;ko04380//Osteoclast differentiation;…	-	GO:0032550;GO:0005515//protein binding;GO:0052742	GO:0001775//cell activation;GO:0007160//cell-matrix adhesion;GO:0048017//inositol lipid-mediated signaling;GO:0006661//phosphatidylinositol biosynthetic process;GO:0006875//cellular metal ion homeostasis;GO:0009790//embryo development
CI01000016_09181426_09182326	981	571	644.77	302.17	-1.09342	1.19841e-44	1.71019e-43	yes	tumor necrosis factor receptor superfamily member 1A precursor [Danio rerio]	ko04010//MAPK signaling pathway;ko05164//Influenza A;ko04060//Cytokine-cytokine receptor interaction;ko05152//Tuberculosis;ko05010//Alzheimer's disease;ko05160//Hepatitis C;ko05145//Toxoplasmosis;ko04380//Osteoclast differentiation;ko05142//Chagas disease (American trypanosomiasis);ko04210//Apoptosis;ko04920//Adipocytokine signaling pathway;ko05014//Amyotrophic lateral sclerosis (ALS)	GO:0044464	-	GO:0050794//regulation of cellular process
CI01000189_04038185_04043995	187	64	40.67	11.25	-1.85404	2.97294e-21	2.29409e-20	yes	Calmodulin [Tupaia chinensis]	ko04020//Calcium signaling pathway;ko04270//Vascular smooth muscle contraction;ko05152//Tuberculosis;ko05010//Alzheimer's disease;ko04910//Insulin signaling pathway;ko04722//Neurotrophin signaling pathway;ko04916//Melanogenesis;ko04912//GnRH signaling pathway;ko04114//Oocyte meiosis;ko04971//Gastric acid secretion;ko04970//Salivary secretion;ko05133//Pertussis;ko04070//Phosphatidylinositol signal…	GO:0005815//microtubule organizing center;GO:0030016//myofibril;GO:0005819//spindle;GO:0034703//cation channel complex	GO:0019211//phosphatase activator activity;GO:0047485//protein N-terminus binding;GO:0008092//cytoskeletal protein binding;GO:0046872//metal ion binding;GO:0019899//enzyme binding	GO:0060314//regulation of ryanodine-sensitive calcium-release channel activity;GO:0008016//regulation of heart contraction;GO:0009187//cyclic nucleotide metabolic process;GO:0014808//release of sequestered calcium ion into cytosol by sarcoplasmic reticulum;GO:0010038//response to metal ion;GO:0051342;GO:0006470//protein dephosphorylation;GO:0010922//positive regulation of phosphatase activity;GO:…
CI01000311_02035593_02036732	405	221	66.8	29.48	-1.18011	6.55653e-23	5.37725e-22	yes	suppressor of cytokine signaling 4 [Danio rerio]	ko04910//Insulin signaling pathway;ko04630//Jak-STAT signaling pathway;ko04930//Type II diabetes mellitus	-	-	GO:0006464//cellular protein modification process;GO:0007165//signal transduction
